# Supplementary material for: Oocyte-Specific Homeobox 1, Obox1, Facilitates Reprogramming by Promoting Mesenchymal-to-Epithelial Transition and Mitigating Cell Hyperproliferation
Source: Stem Cell Reports. 2017 Oct 12;9(5):1692–705. doi: 10.1016/j.stemcr.2017.09.012 (PMC5853649; doi:10.1016/j.stemcr.2017.09.012)
Supplement: Table S1. Primer Sequences Used in this Paper, Related to Figure 1 [file mmc2.xlsx]

## Sheet: S4 Primers
Table S1. Primer sequences used in this paper. Related to Figure 1.
Construction primers		Ref.
Fuw-TetOn-Acot 7	variant 1 Forward (Xba I): gcTCTAGAatgtctgcaatgaagctgctgg	-
	variant 2 Forward (Xba I): gcTCTAGAatggccccgcctcttccctcc
	variant 3 Forward (Xba I): gcTCTAGAatgctcacactgcacagagcc
	Reverse (EcoR I): cgGAATTCctagggctgaggctctgtgtgg
Fuw-TetOn-Dnm1l	Forward (BamH I): cgGGATCCatggaggcgctgatcccgg
	Reverse (EcoR I): cgGAATTCtcaccaaagatgagtctctcg
Fuw-TetOn-H1foo	Forward (Xba I): gcTCTAGAatggctcctgggagtgtc
	Reverse (EcoR I): cgGAATTCtcaggcctgagtgttctcag
Fuw-TetOn-Hmga1-rs1	Forward (Xba I): gcTCTAGAatgagcgagtcgggctcaaag
	Reverse (EcoR I): cgGAATTCtcactgctcctcctcagagg
Fuw-TetOn-Obox1/2	Forward (Xba I): gcTCTAGAAtggcggaaggtccctccttg
	Reverse (EcoR I): cgGAATTCctagctgcagttgaatttgg
Fuw-TetOn-Obox1-flag	Forward (BamH I): GGATCCTCTAGAatggcggaag
	Reverse (EcoRI):gcgaattcctaCTTGTCGTCATCGTCTTTGTAGTCgctgcagttgaatttgggaatgga
Fuw-TetOn-Polr2d	variant 1 Forward (Xba I): gcTCTAGAAtggcggcgggtggaagcg
	variant 2 Forward (Xba I): gcTCTAGAAtgcttctggagcatcgaaag
	Reverse (EcoR I): cgGAATTCtcagtactggaagctgcgc
Fuw-TetOn-Surf4	Forward (Xba I): gcTCTAGAatgggacagaacgacc
	Reverse (EcoR I): cgGAATTCttaccactctttcttcttctcatcc
Fuw-TetOn-Wdr82	Forward:gcTCTAGAAtgaagctgaccgacagcg
	Reverse: cgGAATTCtcagtcatcaatggtgggc
Real time PCR primers		Ref.
Endo-Oct4	Forward: TCTTTCCACCAGGCCCCCGGCTC	Takahashi and Yamanaka, 2006
	Reverse: TGCGGGCGGACATGGGGAGATCC
Endo-Sox2	Forward: TAGAGCTAGACTCCGGGCGATGA
	Reverse: TTGCCTTAAACAAGACCACGAAA
Endo-Klf4	Forward: GCGAACTCACACAGGCGAGAAACC
	Reverse: TCGCTTCCTCTTCCTCCGACACA
Endo-c-Myc	Forward: TGACCTAACTCGAGGAGGAGCTGGAATC
	Reverse: AAGTTTGAGGCAGTTAAAATTATGGCTGAAGC
Nanog	Forward: AGGGTCTGCTACTGAGATGCTCTG
	Reverse: CAACCACTGGTTTTTCTGCCACCG
Utf1	Forward: GGATGTCCCGGTGACTACGTCTG
	Reverse: GGCGGATCTGGTTATCGAAGGGT
Rex1	Forward: ACGAGTGGCAGTTTCTTCTTGGGA
	Reverse: TATGACTCACTTCCAGGGGGCACT
Total-Oct4	Forward: CTGAGGGCCAGGCAGGAGCACGAG
	Reverse: CTGTAGGGAGGGCTTCGGGCACTT
Total-Sox2	Forward: GGTTACCTCTTCCTCCCACTCCAG
	Reverse: TCACATGTGCGACAGGGGCAG
Total-Klf4	Forward: CACCATGGACCCGGGCGTGGCTGCCAGAAA
	Reverse: TTAGGCTGTTCTTTTCCGGGGCCACGA
Total-c-Myc	Forward: CAGAGGAGGAACGAGCTGAAGCGC
	Reverse: AAGTTTGAGGCAGTTAAAATTATGGCTGAAGC
Dppa4	Forward: TGCAAAGGCTAAAGCAACGG	Gao et al., 2013
	Reverse: CCTCAACTCCAGCTTCCTACG
Hprt	Forward: CACAGGACTAGAACACCTGC
	Reverse: GCTGGTGAAAAGGACCTCT
Fgf5	Forward: AACTCCATGCAAGTGCCAAAT	Le et al., 2014
	Reverse: CGGACGCATAGGTATTATAGCTG
Nestin	Forward: CCCTGAAGTCGAGGAGCTG
	Reverse: CTGCTGCACCTCTAAGCGA
Kdr	Forward: TTTGGCAAATACAACCCTTCAGA
	Reverse: GCAGAAGATACTGTCACCACC
Nkx2.5	Forward: GACAAAGCCGAGACGGATGG
	Reverse: CTGTCGCTTGCACTTGTAGC
MyoD	Forward: CCACTCCGGGACATAGACTTG
	Reverse: AAAAGCGCAGGTCTGGTGAG
Afp	Forward: CTTCCCTCATCCTCCTGCTAC
	Reverse: ACAAACTGGGTAAAGGTGATGG
Lama1	Forward: CCACGTTCATTGAGCAGCTA
	Reverse: GAACACGCAGCTTTTTCTC
Sox17	Forward: GATGCGGGATACGCCAGTG
	Reverse: CCACCTCGCCTTTCACCTTTA
Gata4	Forward: CCCTACCCAGCCTACATGG
	Reverse: ACATATCGAGATTGGGGTGTCT
Sox7	Forward: CAAGATGCTGGGTAAGTGCG
	Reverse: CCTTTCCGAACAGCGTTGTC
Gata6	Forward: TTGCTCCGGTAACAGCAGTG
	Reverse: GTGGTCGCTTGTGTAGAAGGA
Eomes	Forward: GAGCTTCAACATAAACGGACTCAA
	Reverse: CGGCCAGAACCACTTCCA
Cdx2	Forward: CAAGGACGTGAGCATGTATCC
	Reverse: GTAACCACCGTAGTCCGGGTA
Myf5	Forward: AAGGCTCCTGTATCCCCTCAC
	Reverse: TGACCTTCTTCAGGCGTCTAC
Obox1	Forward: CAAAGAGGGAGATTAAGATCTGGTTCAAGAAC	-
	Reverse: GCAGTTGAATTTGGGAATGGAATCCTC
Hprt	Forward: CACAGGACTAGAACACCTGC	Samavarchi-Tehrani et al., 2010
	Reverse: GCTGGTGAAAAGGACCTCT
Cdh1	Forward: AACAACTGCATGAAGGCGGGAATC
Cdh1 rt R	Reverse: CCTGTGCAGCTGGCTCAAATCAAA
Crb3	Forward: CCGGACCCTTTCACAAATAG
Crb3 rt R	Reverse: TCGCATGAGCAGAAACAGTC
Ocln	Forward: CCTCCAATGGCAAAGTGAATGGCA
Ocln rt R	Reverse: TGTTTCATAGTGGTCAGGGTCCGT
Zeb1	Forward: TGCTCACCTGCCCGTATTGTGATA
Zeb1 rt R	Reverse: AGTGCACTTGAACTTGCGGTTTCC
Zeb2	Forward: TGATAGCCTTGCAAACCCTCTGGA
Zeb2 rt R	Reverse: ATTGTGGTCTGGATCGTGGCTTCT
Bmpr2	Forward: AGTCAGCTCTGAAGCAAGTGGACA
Bmpr2 rt R	Reverse: AGTGACCTCACTGCCAGGCTATTT
Snail	Forward: TTGTGTCTGCACGACCTGTGGAAA
Snail rt R	Reverse: TCTTCACATCCGAGTGGGTTTGGA
Slug	Forward: CACATTCGAACCCACACATTGCCT
Slug rt R	Reverse: TGTGCCCTCAGGTTTGATCTGTCT
Cdh2	Forward: GGCTGAAAATAGACCCCGTG
Cdh2 rt R	Reverse: GCTGTGATGTTAATTGAGTTGGG
DSP	Forward: GCAACAAGCCCATTATCC	Xiang et al., 2012
mDSP	Reverse: GCAAGAAAGGTCCACAGC
Twist1	Forward: AGCGGGTCATGGCTAACG
mTwist1 rt F	Reverse: GGACCTGGTACAGGAAGTCGA
Cdk1	Forward: ACACACGAGGTAGTGACGC	Xiong et al., 2016
	Reverse: TCTGAGTCGCCGTGGAAAAG
Cdk2	Forward: CTGGGACTGCCGTGCTC
	Reverse: TTCAGTCTCAGTGTCGAGCC
Cdk4	Forward: TCGATATGAACCCGTGGCTG
	Reverse: CACAGACATCCATCAGCCGTA
Cdk6	Forward: CGCCTATGGGAAGGTGTTCA
	Reverse: GCACACATCAAACAACCTGACC
Ccnb1	Forward: ATAATCCCTCTCCAAGCCCGA
	Reverse: TAACTGACTGCTCTTCCTCCAG
Ccnd1	Forward: TCAAGTGTGACCCGGACTG
	Reverse: GCTCCTTCCTCTTTGCGGG
Ccng2	Forward: CGACACGATGAAGGATTTGGG
	Reverse: AGCCTCCATCAAGATCAGCC
Cdc20	Forward: GCCCACCAAAAAGGAGCATC
	Reverse: GATTTCGGGGGCATCAAGGA
Cdc25b	Forward: GCCCCTGACTTGATGTGTCT
	Reverse: AATGAGGTTCTCCATGCCCG
Cdc25c	Forward: TGACGTCTATAGCCCCACCT
	Reverse: ATTTTGGGGTTCCTCCCGAC
Cdc45	Forward: TCTAAGTATGCCAGGGTCAGA
	Reverse: CTGATTGGTTCCTTGTTGCCG
E2f5	Forward: TCTCAAAGCGGCTGCAGATA
	Reverse: TTACAGCCAGCACCTACACC
Chek2	Forward: GTCTCACGCGGTCGGATA
	Reverse: GCAACTGAGAAGGAGTGCCT
Wee1	Forward: ATTGGCTGGCTCTGTTGATGA
	Reverse: CAGCTAAACTCCCACCATTAC A
Bub1b	Forward: GCAGGCTGTTCAGCAAGAAG
	Reverse: ACTGGAACCTTTAGAATCAGGC
Bub3	Forward: CTTAGGCGGACAGGAGATGAC
	Reverse: AGTGTGCTGGTACTTGAGCC
