# Supplementary material for: Oocyte-Specific Homeobox 1, Obox1, Facilitates Reprogramming by Promoting Mesenchymal-to-Epithelial Transition and Mitigating Cell Hyperproliferation
Source: Stem Cell Reports. 2017 Oct 12;9(5):1692–705. doi: 10.1016/j.stemcr.2017.09.012 (PMC5853649; doi:10.1016/j.stemcr.2017.09.012)
Supplement: Table S2. Different Expression Genes with or without Obox1 on Reprogramming Day 3, Related to Figure 4 — Different expression genes between samples (Vector and Obox1) on reprogramming day 3 were grouped into five clusters by K-means clustering based on RNA-seq data. The potential targets of Obox1 based on the ChIP-seq data are presented as 1 in the binding column. [file mmc3.xlsx]

## Sheet: S1 Binding
Table S2. Different expression genes with or without Obox1 on reprogramming day 3. Related to Figure 4.
Ref Seq	Gene Name	Binding	logFC	logCPM	PValue	FDR	MEF	Vector	Obox1	km$cluster
NM_019393	Exosc9	0	1.55613	8.68041	7.15446e-11	8.7248e-09	-0.987835	-0.0239007	1.01174	1
NM_027207	1600002K03Rik	0	1.44725	5.28192	0.00237695	0.0238523	-0.695333	-0.450697	1.14603	1
NM_138672	Stab1	0	1.26491	5.88863	0.00107051	0.0128801	-1.04955	0.107852	0.941702	1
NM_026238	Narfl	0	1.0347	8.28896	1.91153e-05	0.000509387	-1.06032	0.134187	0.926132	1
NM_134097	Topors	0	0.871985	6.82542	0.00434493	0.0384997	-1.11729	0.306147	0.811139	1
NM_013614	Odc1	1	-0.604077	9.70239	0.00592269	0.0483865	-0.902962	-0.171813	1.07477	1
NM_013854	Abcf1	1	-0.627235	8.98608	0.00516152	0.0437422	-0.887511	-0.195965	1.08348	1
NM_011119	Pa2g4	1	-0.628091	8.97821	0.00457719	0.0398225	-0.917575	-0.148289	1.06586	1
NM_009831	Ccng1	0	-0.65405	8.9688	0.00418594	0.0373797	-0.455003	-0.69159	1.14659	1
NM_026718	Ankrd13a	0	-0.659783	8.39074	0.00479833	0.0412473	-1.02792	0.0583991	0.969521	1
NM_019769	Chp1	1	-0.682859	7.99414	0.0061359	0.0497721	-1.04654	0.100708	0.945835	1
NM_009565	Zbtb7b	1	-0.685418	8.11543	0.00380238	0.0348512	-0.927773	-0.131452	1.05923	1
NM_177790	Zfp385c	0	-0.68985	10.4934	0.000962315	0.0119583	-0.758277	-0.375024	1.1333	1
NM_001033352	Klhl21	1	-0.709953	8.16043	0.00388853	0.0355501	-1.00742	0.0150145	0.992408	1
NM_145853	Tpcn1	1	-0.742461	8.23046	0.00207074	0.0216612	-1.10572	0.264714	0.841011	1
NM_053272	Dhcr24	1	-0.747102	9.63339	0.000854152	0.0108772	-1.12192	0.324387	0.797535	1
NM_008928	Map2k3	1	-0.747529	8.81018	0.000849021	0.010831	-0.909224	-0.161816	1.07104	1
NM_026405	Rab32	0	-0.762096	6.93903	0.00526714	0.0444622	-1.11502	0.297617	0.817404	1
NM_080553	Itpr3	1	-0.766026	9.39059	0.00114865	0.0135958	-0.933107	-0.1225	1.05561	1
NM_019827	Gsk3b	1	-0.772413	7.4329	0.00590694	0.0483865	-0.8623	-0.233928	1.09623	1
NM_024182	Riok3	0	-0.785486	6.92031	0.00441799	0.038846	-0.423612	-0.71847	1.14208	1
NM_028207	Dusp3	0	-0.78673	7.08162	0.00372878	0.0343956	-0.735578	-0.403051	1.13863	1
NM_009425	Tnfsf10	0	-0.790377	9.54741	0.0010653	0.0128389	-1.08582	0.202691	0.883128	1
NM_025542	Rtfdc1	0	-0.793197	7.16992	0.00541271	0.0453369	-0.726778	-0.413686	1.14046	1
NM_029623	3110002H16Rik	0	-0.80104	7.39919	0.00212464	0.0220588	-0.942497	-0.106484	1.04898	1
NM_133794	Qars	0	-0.801564	7.70368	0.00227208	0.0230898	-0.639616	-0.512759	1.15238	1
NM_133774	Stard4	1	-0.802269	6.72237	0.00596081	0.0486259	-1.08063	0.187912	0.892714	1
NM_133819	Ppp1r15b	0	-0.802944	7.05459	0.00548832	0.0457043	-1.06343	0.142063	0.921371	1
NM_026179	Abhd5	0	-0.812377	7.34119	0.0018722	0.0200155	-1.0233	0.0483581	0.974944	1
NM_011908	Ubl3	1	-0.826138	6.5923	0.00582739	0.0479727	-0.537398	-0.616401	1.1538	1
NM_001113346	Gatad2a	1	-0.83209	7.38177	0.00436269	0.0386032	-0.938806	-0.112819	1.05163	1
NM_001085500	Cisd3	1	-0.83222	8.51429	0.00283376	0.0273026	-1.13474	0.382234	0.752505	1
NM_007669	Cdkn1a	1	-0.850668	6.86645	0.00307551	0.0292316	-0.965306	-0.0661076	1.03141	1
NM_001024922	Ddx49	0	-0.856796	11.269	1.88875e-05	0.000505189	-0.811564	-0.305571	1.11713	1
NM_024190	Chmp1b	1	-0.859655	6.79804	0.0024824	0.0247038	-1.03726	0.0792245	0.958031	1
NM_029929	Vps33a	0	-0.860554	6.8731	0.00332634	0.0310415	-0.874204	-0.216216	1.09042	1
NM_024221	Pdhb	0	-0.863272	6.94721	0.00200801	0.0212153	-0.972039	-0.0537534	1.02579	1
NM_145538	Tmem189	1	-0.87232	7.97019	0.000617443	0.0084298	-0.879063	-0.208879	1.08794	1
NM_001013777	Zfp488	0	-0.879912	8.49013	0.000410688	0.00606756	-0.34102	-0.784885	1.1259	1
NM_181444	Gprc5a	1	-0.881878	7.22113	0.00146328	0.0163992	-0.84076	-0.26507	1.10583	1
NM_007508	Atp6v1a	1	-0.890708	7.7398	0.000657471	0.00885862	-0.490894	-0.659687	1.15058	1
NM_134063	Fam208b	0	-0.891383	6.89021	0.00207705	0.0216772	-0.411896	-0.728266	1.14016	1
NM_175286	Tprn	1	-0.894923	6.36821	0.00486074	0.0416345	-1.07542	0.173554	0.901863	1
NM_022653	Thop1	0	-0.90068	8.19862	0.000653782	0.00882544	-1.04694	0.101641	0.945298	1
NM_010864	Myo5a	1	-0.901823	7.41125	0.00152615	0.0169979	-0.315877	-0.803917	1.11979	1
NM_183034	Plekhm1	1	-0.907652	6.59342	0.00332163	0.0310415	-0.947894	-0.0971248	1.04502	1
NM_001033141	Ecscr	0	-0.92483	7.11777	0.000582284	0.00802593	-1.12781	0.349334	0.778472	1
NM_080558	Ssfa2	1	-0.928225	6.83324	0.0051473	0.0436731	-0.881399	-0.205328	1.08673	1
NM_020561	Smpdl3a	0	-0.950246	6.14226	0.00537721	0.0451448	-1.07801	0.180633	0.897372	1
NM_008786	Pcmt1	0	-0.954869	7.21962	0.000354049	0.00531813	-0.95209	-0.089768	1.04186	1
NM_001081193	Lemd3	0	-0.97322	6.77936	0.00420148	0.0373797	-0.979046	-0.0406677	1.01971	1
NM_178620	Mfsd11	1	-0.973494	6.44639	0.00174326	0.0188897	-0.893917	-0.186037	1.07995	1
NM_001033156	Fbxo33	1	-0.976161	6.28117	0.00538821	0.0451843	-0.372052	-0.760644	1.1327	1
NM_026963	Lzic	1	-0.98331	6.50714	0.00244043	0.0243934	-1.03984	0.0851119	0.954724	1
NM_019518	Grasp	0	-0.985648	7.43693	0.000191298	0.00332461	-0.902903	-0.171905	1.07481	1
NM_011682	Utrn	0	-0.985753	7.84936	0.0021323	0.0220873	-0.705077	-0.43939	1.14447	1
NM_001045528	Fkbp15	1	-0.986853	5.99755	0.0055375	0.0460073	-0.747188	-0.388824	1.13601	1
NM_172726	E130309D02Rik	1	-0.994763	7.31037	0.000218048	0.00364849	-1.05224	0.114308	0.937934	1
NM_010108	Efna3	1	-0.996116	6.03963	0.00343295	0.0318866	-1.12228	0.325821	0.796454	1
NM_175331	Nt5dc3	1	-0.997338	6.50076	0.0036184	0.0334202	-0.648754	-0.50287	1.15162	1
NM_147100	Olfr613	0	-0.99885	8.71345	0.00035072	0.00528874	-0.383241	-0.751695	1.13494	1
NM_016748	Ctps	1	-1.00057	7.72915	8.70358e-05	0.00171568	-0.555681	-0.598752	1.15443	1
NM_026566	Atg101	0	-1.00681	7.0589	0.000367444	0.00549639	-0.964685	-0.0672365	1.03192	1
NM_198423	Bahcc1	1	-1.00844	7.76551	0.00253633	0.0251016	-0.955852	-0.0831089	1.03896	1
NM_028018	Ist1	0	-1.01315	7.07733	0.000206688	0.00352419	-0.841051	-0.264657	1.10571	1
NM_133999	Fig4	0	-1.01457	6.21819	0.00224582	0.0228877	-1.04296	0.0923262	0.950635	1
NM_010476	Hsd17b7	1	-1.0153	7.18841	0.000164046	0.00294342	-1.05741	0.126955	0.93046	1
NM_144500	Osbpl2	1	-1.02315	6.11798	0.00556337	0.0461689	-1.04788	0.103871	0.944011	1
NM_009793	Camk4	0	-1.02578	7.05681	0.00168093	0.0183804	-1.02206	0.0456893	0.976372	1
NM_144831	Dhx8	1	-1.0272	7.15627	0.000201368	0.00346614	-0.788421	-0.336402	1.12482	1
NM_177994	R3hdm4	0	-1.03174	7.26455	0.000137701	0.00255044	-0.720886	-0.420737	1.14162	1
NM_009976	Cst3	0	-1.04316	8.92939	3.47369e-06	0.000123803	-0.359418	-0.770614	1.13003	1
NM_133889	Bsdc1	1	-1.04406	6.26449	0.00100766	0.0123722	-0.45463	-0.691915	1.14654	1
NM_028766	Tmem43	0	-1.04537	8.68185	4.78782e-06	0.000161729	-1.04182	0.0896854	0.952136	1
NM_009433	Tspyl1	0	-1.04646	6.87363	0.00017631	0.00312451	-0.75371	-0.380734	1.13444	1
NM_144523	Zfp622	1	-1.06946	8.11373	6.81028e-05	0.00141541	-0.54417	-0.609906	1.15408	1
NM_013557	Eif2ak1	1	-1.07587	6.34062	0.000829085	0.0106523	-0.881625	-0.204984	1.08661	1
NM_031166	Id4	1	-1.0834	8.20407	6.14707e-06	0.000198333	-0.745608	-0.390774	1.13638	1
NM_010593	Jup	1	-1.10188	10.2902	2.84205e-07	1.36324e-05	-1.05267	0.115345	0.937326	1
NM_011075	Abcb1b	1	-1.1019	5.95962	0.00225925	0.0229919	-1.06078	0.135349	0.925432	1
NM_026585	Fam21	0	-1.10871	7.38575	2.37817e-05	0.000598284	-0.677174	-0.471398	1.14857	1
NM_018811	Abhd2	0	-1.11055	6.14166	0.00215448	0.0222084	-1.0163	0.0334382	0.982862	1
NM_026638	Cdipt	1	-1.11263	7.63374	2.06882e-05	0.000537371	-0.332038	-0.791746	1.12378	1
NM_145599	Tmem184c	0	-1.11278	5.88646	0.00222067	0.0227279	-0.851377	-0.249862	1.10124	1
NM_153550	Dirc2	0	-1.11525	7.1722	0.000122458	0.00230048	-0.940246	-0.110354	1.0506	1
NM_178668	Pde12	0	-1.11633	6.65589	0.000183037	0.00321207	-0.91802	-0.147562	1.06558	1
NM_009510	Ezr	1	-1.12464	8.9073	1.3226e-06	5.56497e-05	-0.954558	-0.0854053	1.03996	1
NM_007510	Atp6v1e1	0	-1.12922	7.83053	1.32563e-05	0.000374035	-0.558388	-0.596107	1.1545	1
NM_025401	Ubl5	1	-1.13354	6.29271	0.0010171	0.0124245	-1.00019	0.000375464	0.999812	1
NM_022985	Zfand6	0	-1.13536	6.01565	0.00104305	0.0126342	-0.940747	-0.109495	1.05024	1
NM_026011	Arl8b	0	-1.13806	6.5506	0.000342519	0.00524345	-0.541507	-0.612466	1.15397	1
NM_133191	Eps8l2	0	-1.1405	7.73064	6.70265e-06	0.000212079	-1.09269	0.223052	0.869639	1
NM_001037725	Fam117b	0	-1.14665	7.15421	5.30771e-05	0.00116786	-1.02749	0.0574616	0.97003	1
NM_019767	Arpc1a	1	-1.14901	7.09838	6.22105e-05	0.0013282	-0.36268	-0.768053	1.13073	1
NM_009469	Ulk1	1	-1.15392	6.71706	0.00224099	0.0228708	-0.808067	-0.310299	1.11837	1
NM_008485	Lamc2	0	-1.15775	7.10491	0.000204153	0.00349734	-1.09829	0.240419	0.857875	1
NM_033314	Slco2a1	0	-1.15838	8.67397	3.34325e-06	0.000120878	-0.989809	-0.0200803	1.00989	1
NM_009298	Surf6	0	-1.16379	6.63826	8.08768e-05	0.00161641	-0.96544	-0.0658638	1.0313	1
NM_010638	Klf9	1	-1.18104	6.99699	4.80249e-05	0.00107214	-0.910251	-0.160165	1.07042	1
NM_133674	Arhgef5	1	-1.18161	6.27586	0.00172431	0.0187691	-0.61979	-0.533844	1.15363	1
NM_009297	Supt6	0	-1.18552	8.03349	6.72051e-06	0.000212079	-0.472636	-0.676076	1.14871	1
NM_001162532	Fam174b	0	-1.18667	7.8625	1.66235e-06	6.79579e-05	-1.12877	0.353672	0.775103	1
NM_145441	Ubxn2a	1	-1.18771	5.45784	0.00512114	0.0435024	-0.963982	-0.0685125	1.03249	1
NM_175091	Tnks	0	-1.19032	6.96548	0.000447352	0.00646324	-0.597456	-0.557008	1.15446	1
NM_009288	Stk10	0	-1.20766	6.76159	5.69296e-05	0.00123376	-0.73363	-0.405415	1.13905	1
NM_001082414	Sh3d19	0	-1.2115	5.35605	0.00418589	0.0373797	-0.524299	-0.628823	1.15312	1
NM_198101	Gmip	0	-1.21214	5.68216	0.00119893	0.0140953	-0.710894	-0.432571	1.14346	1
NM_013924	Abt1	1	-1.21491	7.15518	6.5507e-06	0.000210412	-1.00724	0.0146433	0.992598	1
NM_009523	Wnt4	0	-1.21607	6.24398	0.0002067	0.00352419	-0.43296	-0.710563	1.14352	1
NM_001033342	Cdc42bpg	0	-1.22117	6.96776	0.000173037	0.00308168	-0.631432	-0.521523	1.15296	1
NM_018810	Mkrn1	0	-1.22659	6.43636	0.000348583	0.00527176	-1.06841	0.154889	0.913518	1
NM_008916	Inpp5k	1	-1.24361	5.3135	0.00350297	0.0324374	-0.945085	-0.102011	1.0471	1
NM_029532	Snrnp35	1	-1.24948	5.3791	0.0028217	0.0272512	-1.00843	0.0170831	0.991349	1
NM_023764	Tollip	1	-1.25032	7.11899	1.03975e-05	0.000309133	-0.715327	-0.42734	1.14267	1
NM_175175	Plekhf2	1	-1.25594	5.93121	0.000837587	0.0107232	-1.01043	0.0212013	0.989231	1
NM_008667	Nab1	1	-1.26623	7.75818	1.67448e-05	0.000458095	-0.90571	-0.167441	1.07315	1
NM_008940	Klk8	0	-1.27229	6.9652	1.50042e-05	0.000415213	-0.898247	-0.179259	1.07751	1
NM_027889	Vps11	0	-1.27315	6.75964	0.000215233	0.00364175	-0.698794	-0.446697	1.14549	1
NM_198113	Ssh3	0	-1.28102	5.26947	0.00264294	0.0259426	-1.05309	0.116371	0.936723	1
NM_001163098	Tchh	0	-1.29071	5.62816	0.0014521	0.0163248	-0.701706	-0.443318	1.14502	1
NM_023270	Rnf128	0	-1.29238	5.77968	0.00110968	0.0132187	-0.829784	-0.280517	1.1103	1
NM_178890	Abtb2	0	-1.29827	6.19564	0.000304241	0.0047484	-0.787573	-0.337511	1.12508	1
NM_019547	Rbm38	1	-1.29868	7.16363	9.25687e-06	0.000278674	-0.970712	-0.0562049	1.02692	1
NM_001008550	Zfyve26	0	-1.29904	6.0427	0.000346885	0.00527176	-0.979026	-0.0407048	1.01973	1
NM_172049	Tmem18	0	-1.30367	5.95875	0.00118934	0.0140054	-0.938521	-0.113306	1.05183	1
NM_001081171	Lama5	0	-1.3147	6.77813	0.000441651	0.0064456	-1.05041	0.109904	0.940508	1
NM_173443	Vcpip1	0	-1.31871	5.35788	0.00159885	0.0176916	-0.844792	-0.259326	1.10412	1
NM_145997	Kdm5a	1	-1.3207	5.7516	0.000334286	0.00517244	-1.07646	0.176399	0.900063	1
NM_025619	1700019L03Rik	0	-1.32074	9.90157	7.15605e-10	6.77471e-08	-0.501664	-0.649862	1.15153	1
NM_177805	Fam179b	1	-1.32198	5.64544	0.000812151	0.0104721	-0.911877	-0.157544	1.06942	1
NM_007382	Acadm	1	-1.33242	6.51894	0.000265088	0.00428609	-0.81475	-0.301241	1.11599	1
NM_008975	Ptp4a3	1	-1.36126	5.02227	0.00459916	0.0399167	-0.845879	-0.25777	1.10365	1
NM_001013019	Lrrn4cl	0	-1.36141	5.10004	0.00455893	0.0398076	-0.646449	-0.505375	1.15182	1
NM_026234	Pigm	1	-1.37658	5.92709	0.00128171	0.0147314	-0.827815	-0.28326	1.11107	1
NM_008730	Nptx1	0	-1.37734	6.47204	2.04983e-05	0.00053695	-1.13157	0.36664	0.764931	1
NM_025649	Mad2l1bp	1	-1.39431	5.20302	0.00440425	0.038846	-0.816155	-0.299325	1.11548	1
NM_015818	Hs6st1	1	-1.3948	8.52456	1.52694e-07	8.01921e-06	-0.994677	-0.0105628	1.00524	1
NM_138657	Socs7	1	-1.40133	6.10863	0.00022553	0.00374755	-0.875412	-0.214398	1.08981	1
NM_008550	Man2b2	0	-1.40447	7.86546	1.82096e-08	1.28449e-06	-0.4864	-0.663752	1.15015	1
NM_029094	Pik3cb	1	-1.40924	6.03419	6.34876e-05	0.00134747	-0.981957	-0.0351581	1.01712	1
NM_194348	Atg2a	1	-1.41118	8.19035	1.25533e-07	6.89474e-06	-1.01228	0.0250307	0.98725	1
NM_010617	Kif13a	0	-1.41505	7.17213	1.81175e-06	7.28243e-05	-1.01436	0.0293637	0.984995	1
NM_009551	Zfand5	1	-1.41921	7.21602	5.74107e-07	2.64789e-05	-0.673541	-0.475484	1.14902	1
NM_027238	Ttc39b	0	-1.42339	5.76941	0.000318356	0.00495795	-0.486886	-0.663313	1.1502	1
NM_145944	Ccdc25	0	-1.42539	5.35653	0.0012187	0.0142811	-1.02092	0.043243	0.977677	1
NM_009113	S100a13	0	-1.43154	6.01346	0.000486423	0.00693032	-0.481889	-0.667812	1.1497	1
NM_145144	Aif1l	0	-1.44134	7.23463	6.71519e-08	4.12955e-06	-1.0397	0.0847925	0.954904	1
NM_027143	Khnyn	0	-1.4539	5.43985	0.000932472	0.0116884	-0.836581	-0.270983	1.10756	1
NM_010893	Neu1	1	-1.45455	6.75752	6.4906e-07	2.9371e-05	-0.907385	-0.164765	1.07215	1
NM_011670	Uchl1	1	-1.46738	9.17745	1.10381e-10	1.30196e-08	-0.973009	-0.0519559	1.02497	1
NM_001310628	#N/A	0	-1.47952	6.68009	2.66708e-05	0.000659437	-0.821903	-0.291442	1.11335	1
NM_145823	Pitpnc1	1	-1.48001	4.82181	0.00312674	0.0295623	-0.834752	-0.273559	1.10831	1
NM_178690	Rab3gap1	1	-1.48587	5.99475	4.8131e-05	0.00107214	-0.82401	-0.288535	1.11254	1
NM_145622	Zfp65	0	-1.48816	5.52322	0.000628614	0.00851766	-1.00034	0.000685721	0.999657	1
NM_024185	Fam188a	0	-1.50317	6.93704	1.89874e-07	9.62071e-06	-0.9645	-0.067572	1.03207	1
NM_170779	Wwc1	0	-1.51757	6.11337	0.000180984	0.00318381	-1.03597	0.0763142	0.959657	1
NM_173395	Fam132b	0	-1.52091	6.38378	1.37044e-05	0.000385169	-1.02339	0.0485386	0.974847	1
NM_025370	Aaed1	0	-1.53185	4.8485	0.00609416	0.0495451	-0.661947	-0.488398	1.15035	1
NM_145700	Ackr4	0	-1.53257	4.85081	0.00234588	0.0236727	-0.938946	-0.11258	1.05153	1
NM_001282443	Mroh6	0	-1.53978	6.16634	1.4707e-05	0.00040856	-1.12665	0.344249	0.782401	1
NM_178374	Snupn	0	-1.54667	4.75916	0.00272966	0.0264753	-0.390281	-0.746008	1.13629	1
NM_025980	Nrarp	1	-1.55156	5.29665	0.000839075	0.0107232	-1.09295	0.223828	0.869119	1
NM_026787	1110012L19Rik	0	-1.55785	5.05086	0.00244104	0.0243934	-0.910799	-0.159283	1.07008	1
NM_001081365	Cystm1	1	-1.56669	6.01112	2.43138e-05	0.000609539	-0.515299	-0.637253	1.15255	1
NM_139154	Rab40c	1	-1.58198	5.76691	0.000348367	0.00527176	-0.905389	-0.167953	1.07334	1
NM_153104	Phospho1	1	-1.59334	8.08683	2.60669e-10	2.93049e-08	-1.06631	0.14943	0.916876	1
NM_009427	Tob1	1	-1.60742	8.64781	1.60987e-11	2.41312e-09	-1.06486	0.145714	0.919149	1
NM_027897	Rhpn2	1	-1.6166	5.17792	0.000414885	0.006117	-1.13463	0.38167	0.752958	1
NM_194344	Sh3tc1	0	-1.63444	6.00948	2.27364e-05	0.0005801	-1.1073	0.27009	0.837215	1
NM_010588	Jag2	0	-1.65383	5.02449	0.000569259	0.00786145	-1.13269	0.372003	0.760682	1
NM_001164655	9530053A07Rik	0	-1.67393	5.13249	0.000706997	0.00936723	-1.04316	0.0927905	0.950371	1
NM_153142	Slc35e4	1	-1.67742	9.86452	1.94209e-14	5.58933e-12	-1.07335	0.167983	0.90537	1
NM_011310	S100a3	0	-1.67761	6.13119	1.97342e-06	7.75887e-05	-1.06566	0.147761	0.917899	1
NM_001081120	Fam89a	0	-1.67796	6.12747	5.57228e-06	0.000182239	-1.0423	0.0907924	0.951508	1
NM_013469	Anxa11	1	-1.68727	7.83736	4.31282e-11	5.85486e-09	-0.876627	-0.212567	1.08919	1
NM_001015046	Rap1gap2	0	-1.68931	6.43055	0.000390345	0.00580275	-1.02362	0.0490345	0.974581	1
NM_130859	Card10	0	-1.70381	6.73415	1.62321e-07	8.40214e-06	-1.12085	0.320056	0.800791	1
NM_007929	Emp2	0	-1.70522	7.1774	6.03138e-10	5.86429e-08	-0.786178	-0.339333	1.12551	1
NM_007420	Adrb2	1	-1.72883	5.25067	0.000143477	0.0026402	-0.946376	-0.0997695	1.04615	1
NM_175284	Fzd10	0	-1.73354	4.75637	0.0024711	0.0246489	-1.11929	0.313905	0.805387	1
NM_153122	Oplah	0	-1.75518	4.51196	0.00462461	0.0400893	-0.887323	-0.196256	1.08358	1
NM_008102	Gch1	0	-1.75964	6.88927	3.13657e-09	2.75215e-07	-1.0535	0.117352	0.936146	1
NM_178143	Prkaa2	1	-1.76542	4.99681	0.00048345	0.00691274	-1.10164	0.251177	0.850466	1
NM_025444	Taf13	0	-1.7698	5.00072	0.000568612	0.00786145	-0.722344	-0.418998	1.14134	1
NM_001085515	AI464131	1	-1.77604	6.48065	3.89395e-08	2.52405e-06	-0.981129	-0.0367303	1.01786	1
NM_080795	Lnx2	1	-1.78482	6.10503	9.97992e-07	4.27414e-05	-0.928359	-0.130474	1.05883	1
NM_001082975	Sdr39u1	0	-1.79054	8.71424	4.72887e-13	8.29859e-11	-1.01462	0.0299117	0.984709	1
NM_001081081	Gls	1	-1.80922	5.96606	1.85843e-05	0.000500803	-0.547834	-0.606371	1.15421	1
NM_001033167	Slc22a23	0	-1.81024	5.02298	0.000696497	0.00929739	-1.03552	0.0752888	0.960228	1
NM_008909	Ppl	0	-1.81326	5.12949	0.000336129	0.00518529	-1.10246	0.253841	0.848617	1
NM_021287	Sptbn2	0	-1.83086	4.69357	0.000501729	0.00709222	-0.586368	-0.568285	1.15465	1
NM_022032	Perp	1	-1.83202	8.59112	2.63978e-14	7.03451e-12	-1.10362	0.257681	0.845942	1
NM_146174	Fam115c	1	-1.84069	4.82344	0.000401783	0.0059482	-0.337622	-0.787488	1.12511	1
NM_134021	Pnpo	0	-1.85024	5.15858	0.000235538	0.00387803	-1.04073	0.0871753	0.953558	1
NM_001081230	Map9	0	-1.87264	4.43265	0.00591135	0.0483865	-1.01738	0.0357095	0.981667	1
NM_011829	Impdh1	1	-1.88753	4.97035	0.000218602	0.00364928	-0.483044	-0.666774	1.14982	1
NM_029595	Pbp2	0	-1.89686	5.44895	9.93672e-06	0.000297895	-1.05213	0.114046	0.938088	1
NM_027828	Fam110c	0	-1.90168	7.9026	6.43844e-10	6.17661e-08	-1.05283	0.115724	0.937103	1
NM_146256	Hpdl	0	-1.90447	4.97463	0.000941771	0.0117844	-1.03067	0.0644482	0.966217	1
NM_025865	2310030G06Rik	0	-1.9422	4.47628	0.0019341	0.0205855	-0.85813	-0.240046	1.09818	1
NM_001034851	Fam134b	0	-1.94521	4.30769	0.00278164	0.0269004	-0.681456	-0.46656	1.14802	1
NM_178218	Hist3h2a	1	-1.94913	5.77566	4.68188e-07	2.20171e-05	-0.447482	-0.698115	1.1456	1
NM_023721	Atp6v1d	0	-1.95273	6.4984	2.69242e-09	2.42149e-07	-0.359447	-0.770592	1.13004	1
NM_001002897	Atg9b	0	-1.95964	6.28268	2.10436e-08	1.46999e-06	-1.00315	0.00633046	0.99682	1
NM_010299	Gm2a	1	-2.00732	7.96903	2.22407e-13	4.44505e-11	-0.965619	-0.0655377	1.03116	1
NM_134066	Akr1c18	0	-2.01007	5.25213	9.61803e-05	0.00187539	-1.11654	0.303298	0.813239	1
NM_016889	Insm1	0	-2.0132	4.94172	0.000457128	0.00657808	-1.02061	0.0425868	0.978026	1
NM_178618	Fam83g	0	-2.03064	6.1892	1.02915e-08	7.87734e-07	-0.847931	-0.254827	1.10276	1
NM_008691	Nefm	0	-2.03452	4.16973	0.00378884	0.0348157	-0.950794	-0.092047	1.04284	1
NM_175380	Gpd1l	0	-2.04976	5.18365	4.90856e-05	0.00108668	-0.775295	-0.353425	1.12872	1
NM_010751	Mxd1	1	-2.06275	4.55028	0.00213352	0.0220873	-0.475726	-0.673325	1.14905	1
NM_181585	Pik3r3	1	-2.06551	5.2989	7.83351e-06	0.000239727	-0.788197	-0.336695	1.12489	1
NM_009864	Cdh1	0	-2.06559	6.16039	7.35275e-09	5.81352e-07	-1.11173	0.2856	0.82613	1
NM_001024606	Pdp2	0	-2.08716	4.39366	0.00155404	0.0172551	-1.08255	0.193345	0.889209	1
NM_011452	Serpinb9b	0	-2.11598	8.16995	7.61212e-17	2.88259e-14	-0.623015	-0.530448	1.15346	1
NM_177660	Zbtb10	1	-2.1412	6.67605	4.61799e-11	6.04118e-09	-0.783702	-0.34256	1.12626	1
NM_183019	Arhgef4	0	-2.15685	4.43842	0.00110503	0.0132071	-0.683875	-0.463814	1.14769	1
NM_133994	Gstt3	0	-2.16196	4.01818	0.00445611	0.039052	-1.09383	0.22652	0.86731	1
NM_172826	Dact2	1	-2.17796	5.87732	1.55815e-07	8.12383e-06	-0.983848	-0.0315578	1.01541	1
NM_133838	Ehd4	1	-2.18324	7.10037	3.56774e-14	9.16781e-12	-0.75732	-0.376224	1.13354	1
NM_025276	Evpl	1	-2.19446	7.07357	1.25529e-13	2.82243e-11	-1.1196	0.315121	0.804481	1
NM_176838	Esrp2	0	-2.20071	5.18358	2.55069e-06	9.50893e-05	-0.788055	-0.336881	1.12494	1
NM_001033448	Ap5b1	1	-2.23386	4.66291	9.91435e-05	0.00192274	-0.902493	-0.172556	1.07505	1
NM_011671	Ucp2	0	-2.25375	4.07121	0.00259787	0.0255351	-1.01716	0.035254	0.981907	1
NM_177638	Crb3	1	-2.25406	4.0718	0.00164772	0.0181154	-1.11562	0.299855	0.815767	1
NM_001199967	Gm11127	0	-2.25464	4.06856	0.00442159	0.038846	-0.57589	-0.578809	1.1547	1
NM_175460	Nmnat2	0	-2.26757	5.23347	1.52185e-06	6.29293e-05	-0.791222	-0.332727	1.12395	1
NM_026127	4833420G17Rik	0	-2.27519	6.06769	8.44419e-06	0.000255277	-1.05786	0.128054	0.929805	1
NM_023842	Dsp	1	-2.2838	9.23672	7.45258e-19	3.94219e-16	-1.06025	0.134013	0.926236	1
NM_172599	Atg14	1	-2.29576	4.8602	0.00010171	0.00195669	-0.569608	-0.585058	1.15467	1
NM_172841	Slco5a1	1	-2.33364	4.35433	0.000715341	0.00943189	-1.12872	0.353419	0.775299	1
NM_001166063	Ccdc152	0	-2.3386	4.3528	0.000438248	0.00640894	-0.487521	-0.662739	1.15026	1
NM_133664	Lad1	0	-2.33942	5.16302	6.12022e-06	0.000198333	-1.05778	0.12785	0.929927	1
NM_019437	Rfk	1	-2.38919	6.83893	1.8043e-13	3.81822e-11	-0.766682	-0.364422	1.1311	1
NM_029162	Zbtb49	1	-2.44797	3.90577	0.0023662	0.0238443	-0.32053	-0.800435	1.12097	1
NM_008681	Ndrg1	1	-2.49953	7.29023	4.70214e-17	1.87955e-14	-0.856539	-0.242369	1.09891	1
NM_178692	C130074G19Rik	0	-2.50173	5.5157	2.53997e-08	1.70795e-06	-1.03741	0.0795657	0.95784	1
NM_133982	Rpp25	0	-2.50199	4.66799	0.000300177	0.00469517	-0.828386	-0.282466	1.11085	1
NM_028770	Krt80	0	-2.51029	7.56397	1.69559e-18	8.13316e-16	-1.0867	0.205239	0.881458	1
NM_011176	St14	1	-2.51463	6.20921	2.87405e-11	4.05467e-09	-0.961119	-0.0736864	1.0348	1
NM_010200	Fgf13	0	-2.51873	5.15772	5.08757e-06	0.000169468	-0.623481	-0.529957	1.15344	1
NM_011040	Pax8	0	-2.52401	5.29757	3.19489e-05	0.000768804	-1.09806	0.239684	0.858378	1
NM_007482	Arg1	0	-2.54575	3.96366	0.00138078	0.0156452	-0.405042	-0.733938	1.13898	1
NM_001009573	Unc13d	1	-2.54602	3.96486	0.00132289	0.0150843	-1.01068	0.0217137	0.988966	1
NM_009265	Sprr1b	0	-2.54699	3.96546	0.0017567	0.0190068	-0.922072	-0.140908	1.06298	1
NM_134074	Dock9	0	-2.54784	3.96472	0.00174182	0.0188897	-1.09617	0.233756	0.862417	1
NM_008192	Gucy2e	0	-2.57146	4.26532	0.000216966	0.00364735	-1.11291	0.289841	0.823064	1
NM_153596	Tmem17	0	-2.64171	4.312	0.000100142	0.00193169	-1.06089	0.135636	0.925259	1
NM_173429	Zfp775	0	-2.70836	4.35688	6.84589e-05	0.00141541	-0.979034	-0.0406898	1.01972	1
NM_027788	Fam83c	0	-2.72255	4.07096	0.000640396	0.008661	-1.04985	0.108569	0.941285	1
NM_018754	Sfn	0	-2.72272	7.5465	4.85884e-21	3.17812e-18	-0.805865	-0.313263	1.11913	1
NM_133857	Usp53	1	-2.72436	4.07083	0.00051978	0.00731862	-0.336557	-0.788303	1.12486	1
NM_009052	Bex1	0	-2.80505	4.12273	0.000157085	0.00283977	-0.810189	-0.307432	1.11762	1
NM_172532	Aldh5a1	0	-2.81866	4.89111	5.55315e-07	2.57774e-05	-1.12142	0.322368	0.799055	1
NM_022886	Scel	0	-2.82309	5.6474	5.80066e-10	5.71914e-08	-1.02217	0.0459211	0.976248	1
NM_007883	Dsg2	0	-2.86704	3.78617	0.00450924	0.0394624	-1.06587	0.148304	0.917566	1
NM_176962	Zfp944	1	-2.86772	3.78739	0.00420558	0.0373797	-0.908877	-0.162373	1.07125	1
NM_177604	AA986860	0	-2.86774	3.78664	0.00420558	0.0373797	-0.748422	-0.3873	1.13572	1
NM_001243857	Fam124a	0	-2.88817	4.47796	4.02416e-05	0.000922097	-0.429598	-0.713416	1.14301	1
NM_008825	Pfkfb2	0	-2.94861	4.51855	1.09577e-05	0.000321842	-0.770492	-0.359574	1.13007	1
NM_001085549	Trabd2b	1	-2.95571	5.87769	3.93207e-10	4.16048e-08	-0.654436	-0.496666	1.1511	1
NM_130878	Cdhr1	0	-2.97292	3.84726	0.000522969	0.0073357	-0.803908	-0.31589	1.1198	1
NM_010658	Mafb	1	-2.98103	6.28	2.21112e-14	6.11885e-12	-0.561957	-0.592608	1.15456	1
NM_178726	Ppm1l	0	-3.02347	6.13638	3.93588e-15	1.23125e-12	-0.391159	-0.745296	1.13645	1
NM_027984	Epn3	0	-3.1073	5.75857	4.58386e-11	6.04118e-09	-1.11007	0.2797	0.830369	1
NM_028623	Cst6	0	-3.1236	5.89842	2.50063e-13	4.8627e-11	-0.753432	-0.38108	1.13451	1
NM_010663	Krt17	0	-3.13186	6.01828	5.36236e-13	9.18623e-11	-1.07025	0.159736	0.910517	1
NM_001005423	Mreg	1	-3.14821	4.92036	1.95711e-07	9.84713e-06	-0.961586	-0.0728443	1.03443	1
NM_007548	Prdm1	0	-3.17067	3.96762	0.00138768	0.015674	-0.781682	-0.345183	1.12686	1
NM_023158	Cxcl16	0	-3.3162	5.78972	4.07868e-13	7.33653e-11	-0.57747	-0.577231	1.1547	1
NM_011469	Sprr2b	0	-3.33207	4.80336	2.08954e-07	1.04404e-05	-1.07524	0.173071	0.902168	1
NM_028775	Cyp2s1	0	-3.33785	7.65286	5.28538e-27	6.33805e-24	-1.09515	0.230586	0.864566	1
NM_001081162	Slc4a11	1	-3.37081	6.53444	7.67069e-19	3.94219e-16	-0.990146	-0.0194254	1.00957	1
NM_153551	Dennd1c	0	-3.48765	4.59695	1.44825e-07	7.66188e-06	-0.57735	-0.57735	1.1547	1
NM_016851	Irf6	1	-3.48885	4.92427	7.9942e-09	6.1988e-07	-1.10068	0.248058	0.852623	1
NM_009817	Cast	1	-3.58678	3.65337	0.00231768	0.0234539	-0.589053	-0.565568	1.15462	1
NM_009434	Phlda2	0	-3.59937	5.01059	5.00031e-10	5.13961e-08	-0.693424	-0.452896	1.14632	1
NM_148942	Serpinb6c	0	-3.61723	4.27095	2.0694e-06	8.0483e-05	-0.620312	-0.533295	1.15361	1
NM_001033220	AU021092	0	-3.70129	3.72243	0.000983296	0.0121352	-0.99608	-0.00779368	1.00387	1
NM_011324	Scnn1a	0	-3.75665	4.80245	3.68245e-09	3.11709e-07	-0.751608	-0.38335	1.13496	1
NM_013483	Btn1a1	0	-3.79985	3.78653	0.0011079	0.0132187	-0.676094	-0.472615	1.14871	1
NM_018867	Cpxm2	1	-3.99635	3.90903	0.000146494	0.00268884	-0.873796	-0.216831	1.09063	1
NM_177056	Tmem198	1	-4.04929	5.38106	9.5522e-13	1.59833e-10	-0.446953	-0.698573	1.14553	1
NM_030218	Misp	0	-4.0895	5.0684	2.68417e-10	2.97117e-08	-1.0607	0.135146	0.925554	1
NM_008476	Krt6a	0	-4.1523	4.66927	2.78538e-09	2.47417e-07	-1.134	0.378478	0.755518	1
NM_019935	Ovol1	0	-4.16764	5.48303	6.97978e-14	1.67398e-11	-0.994603	-0.0107078	1.00531	1
NM_020047	Tacstd2	0	-4.23878	4.0749	2.15229e-05	0.000555044	-1.097	0.236347	0.860655	1
NM_031170	Krt8	0	-4.26185	9.24215	2.29757e-48	5.51033e-45	-1.05764	0.127515	0.930126	1
NM_009264	Sprr1a	0	-4.43457	6.24504	2.45e-22	1.76277e-19	-0.614769	-0.539105	1.15387	1
NM_175092	Rhof	1	-4.46771	6.27188	2.85324e-23	2.93272e-20	-0.87267	-0.21852	1.09119	1
NM_138653	Bspry	1	-4.59929	5.50588	4.39195e-16	1.50476e-13	-1.0415	0.0889305	0.952565	1
NM_176834	Rnf208	1	-4.69268	4.40441	4.09502e-08	2.63068e-06	-1.12409	0.333302	0.790784	1
NM_053244	Kiss1r	0	-4.98824	6.51475	2.67902e-29	4.81888e-26	-0.762202	-0.370089	1.13229	1
NM_001029929	Zmynd15	0	-5.09214	8.552	1.90441e-56	6.8511e-53	-0.606707	-0.547487	1.15419	1
NM_001112744	Arhgef16	0	-5.78632	3.58475	0.000245808	0.00401041	-0.821448	-0.292068	1.11352	1
NM_009897	Ckmt1	0	-5.78632	3.58475	0.000245808	0.00401041	-1.08286	0.19421	0.888649	1
NM_145535	Sdcbp2	0	-5.96141	5.46934	4.45204e-18	2.00203e-15	-0.407932	-0.731552	1.13948	1
NM_011724	Xirp1	0	-6.00411	3.72341	7.54532e-05	0.00152926	-0.549303	-0.604951	1.15425	1
NM_178920	Mal2	0	-6.44481	4.02584	4.57939e-06	0.000156155	-0.89889	-0.178247	1.07714	1
NM_008213	Hand1	0	-6.99446	4.44715	4.02276e-09	3.28906e-07	-1.04931	0.107267	0.942043	1
NM_001162933	Rpl10l	0	-9.02623	6.26756	1.75096e-28	2.51963e-25	-0.57735	-0.57735	1.1547	1
NM_027802	Obox1	0	-10.9589	10.4023	9.55511e-111	6.8749e-107	-0.619323	-0.534335	1.15366	1
NM_009764	Brca1	0	6.43979	4.23309	2.59381e-06	9.61983e-05	-0.729433	1.13992	-0.410491	2
NM_145410	Fam173a	0	6.19323	4.04785	3.19449e-05	0.000768804	0.0228442	0.988382	-1.01123	2
NM_028232	Sgol1	1	5.68015	3.70235	0.000266858	0.00430503	-0.354096	1.12887	-0.774772	2
NM_029617	Casc5	0	5.46201	3.56468	0.000981262	0.0121309	-0.503545	1.15168	-0.648134	2
NM_026743	Tspan11	0	4.34682	4.55399	1.61556e-06	6.64227e-05	-0.646801	1.15179	-0.504993	2
NM_008343	Igfbp3	1	3.96859	5.42943	6.70024e-11	8.31177e-09	-0.118431	1.05394	-0.935511	2
NM_001003919	Ddx11	0	3.92106	4.23669	7.34373e-05	0.00149683	-0.281077	1.11046	-0.829383	2
NM_007630	Ccnb2	0	3.87039	5.69409	6.04218e-11	7.62693e-09	-0.140481	1.06281	-0.922331	2
NM_008086	Gas1	1	3.80437	4.83992	2.64151e-06	9.74649e-05	-0.0406792	1.01972	-0.97904	2
NM_009013	Rad51ap1	1	3.79196	4.14563	4.41253e-05	0.00100152	-0.335179	1.12453	-0.789354	2
NM_009776	Serping1	0	3.74106	4.78544	7.445e-07	3.2992e-05	-0.792791	1.12345	-0.330661	2
NM_007472	Aqp1	0	3.52087	6.68825	5.20195e-19	3.119e-16	-0.520993	1.15292	-0.63193	2
NM_009902	Cldn3	0	3.31837	3.82959	0.00189884	0.0202703	-0.620241	1.15361	-0.53337	2
NM_026960	Gsdmd	0	3.25673	5.45243	2.40476e-08	1.66368e-06	-0.382393	1.13477	-0.752377	2
NM_016806	Hnrnpa2b1	1	3.12641	4.75733	1.22052e-05	0.000349865	-0.142241	1.0635	-0.921263	2
NM_026640	Fam111a	0	3.12237	4.75538	4.0157e-06	0.000140311	-0.0665908	1.03163	-0.96504	2
NM_023284	Nuf2	1	3.07592	4.72248	1.98716e-05	0.000523723	-0.437779	1.14423	-0.706455	2
NM_173402	Rgs12	0	3.05839	4.28244	0.000280942	0.00447208	-0.159275	1.07008	-0.910803	2
NM_009741	Bcl2	0	2.92799	4.19334	0.00102203	0.0124425	-0.320081	1.12085	-0.800772	2
NM_146235	Ercc6l	0	2.84655	4.14358	0.00586322	0.0482072	-0.194392	1.08292	-0.888531	2
NM_001164528	Ildr2	0	2.81533	5.32756	2.24462e-06	8.68283e-05	-0.594389	1.15453	-0.560143	2
NM_013763	Tbl2	1	2.78542	4.09837	0.00302298	0.0288849	-0.0490451	1.02362	-0.974575	2
NM_001039532	Zfp784	0	2.76841	4.81398	6.19953e-05	0.0013282	-0.217171	1.09074	-0.873569	2
NM_001014976	Espl1	0	2.73547	4.78954	3.78909e-05	0.000873798	-0.419328	1.1414	-0.722067	2
NM_001109747	Cenpw	0	2.73424	4.79008	4.68957e-05	0.00105442	-0.318035	1.12034	-0.802305	2
NM_144526	Fam64a	0	2.7276	5.90232	1.63187e-09	1.48624e-07	-0.311453	1.11866	-0.80721	2
NM_027633	Fancd2os	0	2.59784	5.15996	1.80022e-06	7.27675e-05	-0.667588	1.14973	-0.482138	2
NM_133710	Ctdspl	1	2.58986	4.3698	0.0016287	0.0179731	-0.149968	1.06651	-0.916546	2
NM_008706	Nqo1	0	2.58737	5.78537	6.59193e-09	5.26988e-07	-0.194864	1.08309	-0.888226	2
NM_009773	Bub1b	0	2.56459	5.13623	1.7604e-06	7.15599e-05	-0.355168	1.1291	-0.773936	2
NM_008764	Tnfrsf11b	0	2.54748	4.92489	0.00203258	0.0214121	0.00437261	0.997807	-1.00218	2
NM_175554	Clspn	0	2.54596	4.90603	2.15146e-05	0.000555044	-0.276517	1.10916	-0.832645	2
NM_146162	Tmem119	1	2.49562	5.27092	2.52698e-06	9.46959e-05	-0.122375	1.05556	-0.933181	2
NM_133762	Ncapg2	1	2.49466	5.26922	4.34623e-06	0.000150342	-0.39339	1.13687	-0.743482	2
NM_027435	Atad2	1	2.47556	5.70526	4.85037e-06	0.000163077	-0.208125	1.08769	-0.87956	2
NM_001033484	Iqgap3	0	2.42654	4.82043	7.07041e-05	0.00145098	-0.363034	1.13081	-0.767775	2
NM_183046	Kif20b	1	2.42512	4.81795	4.4559e-05	0.00100818	-0.694833	1.14611	-0.451273	2
NM_025979	Mastl	1	2.41271	4.55854	0.00042348	0.00621824	-0.64959	1.15155	-0.501961	2
NM_013874	Dpf1	0	2.39146	4.23852	0.00351594	0.0325156	-0.514785	1.15252	-0.637732	2
NM_026515	2810417H13Rik	0	2.37766	5.4933	7.47421e-07	3.2992e-05	-0.33568	1.12465	-0.788972	2
NM_153565	Pcsk9	0	2.34677	4.75785	0.00032916	0.0051041	0.162948	0.908519	-1.07147	2
NM_153782	Fam20a	0	2.33874	5.92941	3.67501e-08	2.40379e-06	-0.537837	1.15382	-0.615981	2
NM_025995	Fbxo5	0	2.32183	4.19239	0.00314963	0.0296618	-0.205877	1.08692	-0.881039	2
NM_001033481	Myrf	0	2.31204	5.13114	0.000283563	0.00449656	-0.232394	1.09574	-0.863341	2
NM_011819	Gdf15	1	2.30899	5.90497	5.21296e-08	3.23338e-06	-0.133099	1.05988	-0.926785	2
NM_008652	Mybl2	0	2.26549	5.52664	1.86693e-05	0.000501214	-0.524982	1.15316	-0.62818	2
NM_024245	Kif23	1	2.2466	5.52625	4.01724e-06	0.000140311	-0.434776	1.14379	-0.709018	2
NM_198622	H1fx	1	2.21334	6.98794	1.37046e-10	1.56515e-08	-0.559181	1.15451	-0.595331	2
NM_001081117	Mki67	1	2.20923	7.43281	5.8026e-10	5.71914e-08	-0.478221	1.14932	-0.671097	2
NM_025866	Cdca7	0	2.1522	5.01333	0.000111895	0.00214119	-0.37082	1.13244	-0.761622	2
NM_010620	Kif15	0	2.13243	4.36863	0.00283461	0.0273026	-0.402289	1.13849	-0.736205	2
NM_001013368	E2f8	1	2.12517	4.59825	0.00483564	0.0415184	-0.211939	1.08898	-0.877042	2
NM_008509	Lpl	0	2.10729	6.02305	2.82699e-07	1.36324e-05	-0.0298464	1.01459	-0.984743	2
NM_008892	Pola1	0	2.10561	4.59413	0.00130847	0.0149911	-0.587619	1.15464	-0.56702	2
NM_145462	Haus4	1	2.05088	5.60649	7.2756e-05	0.00148716	-0.364077	1.13103	-0.766954	2
NM_007623	Cbx2	0	2.0457	4.76221	0.000875078	0.011124	-0.36687	1.13162	-0.76475	2
NM_013737	Pla2g7	0	2.04488	5.60534	2.80376e-05	0.000690859	-0.344848	1.12679	-0.78194	2
NM_007659	Cdk1	0	2.03246	6.60674	3.66746e-09	3.11709e-07	-0.381676	1.13463	-0.752954	2
NM_025378	Ifitm3	0	2.02236	8.24868	7.21382e-14	1.67431e-11	-0.36673	1.13159	-0.764861	2
NM_153510	Pilra	0	1.99983	4.52314	0.00194341	0.0206541	0.236381	0.860632	-1.09701	2
NM_020567	Gmnn	0	1.9948	5.06438	0.000297803	0.00467836	-0.651111	1.15141	-0.500302	2
NM_026412	Knstrn	0	1.99412	5.9344	5.81773e-07	2.66615e-05	-0.577032	1.1547	-0.577669	2
NM_181589	Ckap2l	0	1.97961	5.83636	1.8254e-06	7.29655e-05	-0.618613	1.15369	-0.53508	2
NM_031182	Tfap4	0	1.93266	5.16394	0.000164948	0.00295225	-0.634898	1.15272	-0.517823	2
NM_010049	Dhfr	1	1.9253	5.01691	0.00056175	0.00780269	-0.112227	1.05138	-0.939152	2
NM_145588	Kif22	0	1.92194	5.87802	4.46609e-06	0.000153017	-0.813407	1.11648	-0.303069	2
NM_027193	Dph5	0	1.90795	4.66766	0.00473939	0.0409363	-0.0715651	1.03386	-0.962295	2
NM_173008	Ssc5d	0	1.90052	5.86229	1.66678e-05	0.000457729	-0.802813	1.12017	-0.317355	2
NM_008252	Hmgb2	1	1.87828	7.76472	3.99013e-12	6.24109e-10	-0.439079	1.14442	-0.705343	2
NM_058214	Recql4	1	1.86619	4.81707	0.0049859	0.0425547	-0.33319	1.12406	-0.79087	2
NM_009178	St3gal4	1	1.85024	6.05318	6.99448e-07	3.1258e-05	-0.381015	1.1345	-0.753484	2
NM_017407	Spag5	0	1.84405	5.2309	0.00033817	0.005199	-0.333257	1.12408	-0.790818	2
NM_008446	Kif4	0	1.84331	5.22757	0.00103589	0.01259	-0.307675	1.11769	-0.81001	2
NM_001014995	Fam189b	0	1.84093	6.35578	9.17403e-08	5.31648e-06	-0.707791	1.14401	-0.436215	2
NM_007634	Ccnf	1	1.83431	5.34046	0.000118992	0.00225302	-0.771489	1.12979	-0.358301	2
NM_007708	Cit	0	1.82867	4.7907	0.00122453	0.0143027	-0.480309	1.14954	-0.669229	2
NM_011131	Pold1	1	1.79289	5.18591	0.000732186	0.00961328	0.226489	0.86733	-1.09382	2
NM_028448	Cenpv	0	1.75162	5.66744	8.01873e-05	0.0016071	-0.7724	1.12954	-0.357137	2
NM_016957	Hmgn2	1	1.75009	7.59889	5.67971e-10	5.71914e-08	-0.127415	1.0576	-0.930186	2
NM_145409	Chtf18	1	1.73784	6.168	1.93513e-05	0.000513774	-0.428249	1.14281	-0.714558	2
NM_008563	Mcm3	0	1.72941	6.81818	1.78287e-08	1.27008e-06	-0.403115	1.13864	-0.735525	2
NM_010436	H2afx	0	1.72385	7.05671	1.55711e-08	1.12034e-06	-0.14516	1.06465	-0.919487	2
NM_026613	Ccdc34	0	1.71981	5.46334	0.00081022	0.0104659	-0.118571	1.054	-0.935428	2
NM_008021	Foxm1	0	1.70047	6.25089	2.33774e-06	8.94683e-05	-0.367081	1.13166	-0.764583	2
NM_023209	Pbk	0	1.68929	4.69889	0.0040747	0.0369237	-0.519851	1.15285	-0.633	2
NM_023794	Etv5	1	1.68562	5.93146	0.000351358	0.00528874	-0.419218	1.14138	-0.722159	2
NM_172598	Wdhd1	0	1.68386	4.85165	0.00392073	0.0357537	-0.73129	1.13954	-0.408248	2
NM_178347	Cdc23	0	1.67333	9.84332	1.92429e-13	3.95579e-11	-0.545601	1.15413	-0.608528	2
NM_011623	Top2a	0	1.67169	7.04427	2.43425e-08	1.66804e-06	-0.466863	1.14805	-0.681188	2
NM_009104	Rrm2	1	1.66293	7.8487	2.97688e-10	3.24525e-08	-0.216785	1.09061	-0.873826	2
NM_172746	Hirip3	0	1.65247	6.09885	6.40143e-05	0.00135466	-0.588427	1.15463	-0.566202	2
NM_008564	Mcm2	0	1.6473	7.02986	1.55209e-08	1.12034e-06	0.0751659	0.960296	-1.03546	2
NM_025522	Dhrs7	1	1.6456	4.96485	0.00198734	0.0210278	0.177229	0.899536	-1.07677	2
NM_010439	Hmgb1	1	1.63317	6.36017	1.92822e-06	7.62282e-05	-0.305998	1.11725	-0.811249	2
NM_028083	Chaf1b	1	1.62499	5.40215	0.000269003	0.00432025	-0.4454	1.14531	-0.699912	2
NM_011121	Plk1	1	1.61132	6.8723	9.96342e-08	5.65693e-06	-0.703681	1.1447	-0.441018	2
NM_133786	Smc4	1	1.58372	6.7023	3.02342e-06	0.000110987	-0.483633	1.14988	-0.666245	2
NM_001159595	Ints8	1	1.57526	8.71506	7.82472e-08	4.731e-06	-0.57735	1.1547	-0.57735	2
NM_013538	Cdca3	1	1.52452	6.12238	6.83602e-05	0.00141541	-0.749683	1.13542	-0.385738	2
NM_001281466	Mroh2a	0	1.49173	5.92166	0.000621453	0.00845246	-0.552225	1.15434	-0.602116	2
NM_008568	Mcm7	1	1.48279	7.48898	4.8882e-08	3.08514e-06	-0.611787	1.154	-0.542214	2
NM_010721	Lmnb1	1	1.4713	7.27809	1.87318e-07	9.55852e-06	-0.552767	1.15436	-0.601589	2
NM_016904	Cks1b	1	1.46959	6.19127	2.81356e-05	0.000690907	0.0867564	0.953795	-1.04055	2
NM_026785	Ube2c	0	1.43475	7.73066	9.23641e-08	5.31648e-06	-0.700686	1.14519	-0.444503	2
NM_009994	Cyp1b1	1	1.42285	6.15265	0.000158091	0.00284366	-0.239482	1.098	-0.858516	2
NM_146001	Hip1	1	1.41717	7.00974	0.000257509	0.00418235	-0.700435	1.14523	-0.444794	2
NM_020022	Rfc2	0	1.39797	5.66033	0.00101474	0.0124168	-0.257873	1.10368	-0.845807	2
NM_011496	Aurkb	0	1.39633	5.7269	0.00174131	0.0188897	-0.769678	1.13029	-0.360612	2
NM_026560	Cdca8	0	1.396	6.08713	0.000180848	0.00318381	-0.502264	1.15158	-0.649312	2
NM_001289782	Cryab	0	1.38686	5.85049	0.00215376	0.0222084	-0.674689	1.14888	-0.474195	2
NM_130889	Anp32b	1	1.37234	9.36242	1.28335e-07	6.96004e-06	-0.133672	1.06011	-0.926441	2
NM_016692	Incenp	1	1.36539	7.3111	3.47578e-06	0.000123803	-0.632833	1.15286	-0.52003	2
NM_026014	Cdt1	1	1.36274	6.21599	7.78621e-05	0.00156611	-0.00306863	1.00153	-0.998462	2
NM_026330	Nsmce1	1	1.35754	6.14865	0.00207128	0.0216612	-0.262627	1.10511	-0.842478	2
NM_009758	Bmpr1a	1	1.35314	6.07213	0.00313521	0.0295777	-0.017495	1.00863	-0.991138	2
NM_008894	Pold2	1	1.34902	6.29451	0.000187495	0.00327433	-0.777644	1.12805	-0.350402	2
NM_025900	Dek	0	1.34722	6.74904	7.61927e-06	0.000235553	-0.413925	1.1405	-0.726579	2
NM_011193	Pstpip1	0	1.33156	5.81493	0.000615875	0.00842438	-0.621394	1.15355	-0.532156	2
NM_176921	6030419C18Rik	0	1.32425	6.03675	0.000376998	0.00562759	-0.241325	1.09858	-0.857255	2
NM_176979	Topbp1	0	1.31536	6.55735	0.000186207	0.00325975	-0.541242	1.15396	-0.612721	2
NM_001033394	Tmem88b	0	1.30374	6.26586	0.000877423	0.0111341	-0.656208	1.15093	-0.494722	2
NM_031842	Smarcd1	0	1.28316	5.72469	0.00286647	0.0275726	-0.752385	1.13477	-0.382384	2
NM_027246	Snrpf	1	1.28102	7.46019	2.0132e-06	7.87227e-05	-0.173657	1.07546	-0.901798	2
NM_001033630	2310061I04Rik	0	1.27714	5.25929	0.00590654	0.0483865	-0.243059	1.09912	-0.856065	2
NM_028274	Exosc6	1	1.2758	7.25649	4.13242e-06	0.000143636	-0.449782	1.14591	-0.696126	2
NM_011519	Sdc1	0	1.25032	7.55499	5.07352e-06	0.000169468	-0.0239311	1.01175	-0.98782	2
NM_011189	Psme1	0	1.23653	6.22002	0.000476428	0.00682849	0.201468	0.883928	-1.0854	2
NM_027494	Zcchc8	0	1.22477	5.74043	0.00182992	0.0196805	-0.0979403	1.04537	-0.947426	2
NM_029938	H2afv	0	1.22352	5.80477	0.00256441	0.0252753	-0.38035	1.13437	-0.754018	2
NM_010772	Maz	1	1.2013	8.10181	1.33146e-06	5.56969e-05	-0.21941	1.09149	-0.872076	2
NM_026616	Rnaseh2c	0	1.18731	6.30524	0.00150677	0.0168081	-0.150984	1.06691	-0.915923	2
NM_001101433	Zcchc24	1	1.16678	6.48919	0.00044712	0.00646324	-0.2793	1.10996	-0.830656	2
NM_010234	Fos	1	1.16436	7.70701	1.12381e-05	0.000328691	-0.466045	1.14796	-0.68191	2
NM_001162855	Nsmce4a	0	1.15971	6.7678	0.00015238	0.00277563	-0.729366	1.13994	-0.410571	2
NM_011658	Twist1	0	1.15248	7.73554	1.8139e-05	0.000490787	0.167403	0.905734	-1.07314	2
NM_173748	Nudcd3	0	1.1476	6.28307	0.000959138	0.0119394	-0.683495	1.14774	-0.464247	2
NM_176996	Smo	0	1.14429	6.32134	0.00137007	0.0155484	-0.0013757	1.00069	-0.999311	2
NM_027427	Taf15	1	1.1047	7.22243	6.64011e-05	0.00139287	0.0618626	0.967633	-1.0295	2
NM_011654	Tuba1b	1	1.10112	7.98182	4.38747e-05	0.000998983	0.242984	0.856117	-1.0991	2
NM_146094	Fads1	0	1.096	6.54094	0.000913908	0.0114957	-0.310973	1.11854	-0.807567	2
NM_013733	Chaf1a	1	1.09346	7.12826	9.4974e-05	0.0018569	-0.329607	1.1232	-0.79359	2
NM_146171	Ncapd2	1	1.0886	7.058	0.000117169	0.00223616	-0.824379	1.1124	-0.288025	2
NM_010110	Efnb1	0	1.0719	7.0886	0.000197984	0.00341883	-0.274888	1.10869	-0.833806	2
NM_013541	Gstp1	0	1.06149	7.25594	9.80982e-05	0.00190761	-0.44281	1.14495	-0.702143	2
NM_019865	Rpl36a	0	1.05018	9.30145	1.2079e-05	0.000347634	0.121757	0.933547	-1.0553	2
NM_007913	Egr1	1	1.03772	6.78135	0.000809015	0.0104659	-0.671556	1.14926	-0.477708	2
NM_011952	Mapk3	0	1.03609	7.45607	0.000150483	0.00275503	-0.441376	1.14475	-0.703374	2
NM_021554	Mettl9	1	1.03385	6.12778	0.00266348	0.0261087	0.096483	0.948262	-1.04474	2
NM_010830	Msh6	1	1.02692	5.99079	0.00541985	0.045344	-0.622979	1.15347	-0.530486	2
NM_009930	Col3a1	0	1.00691	8.40814	7.07847e-05	0.00145098	-0.231344	1.0954	-0.864053	2
NM_026988	Ptms	1	1.00369	10.5988	1.38416e-05	0.000386009	-0.467455	1.14812	-0.680665	2
NM_008972	Ptma	1	1.00193	11.5362	9.64499e-07	4.18046e-05	-0.793265	1.1233	-0.330036	2
NM_001002011	Lmna	1	1.0006	7.90027	0.000612337	0.00840795	-0.456119	1.14674	-0.690617	2
NM_010902	Nfe2l2	1	0.990555	6.97252	0.000445816	0.00646324	-0.632618	1.15288	-0.520259	2
NM_026623	Nudt21	1	0.988461	6.5997	0.00310497	0.0294338	-0.429415	1.14299	-0.713572	2
NM_029872	Hnrnpa0	0	0.945096	10.1576	5.2697e-06	0.00017313	-0.0635075	1.03024	-0.966733	2
NM_016690	Hnrnpdl	1	0.93139	7.78283	0.000261399	0.00423596	-0.267539	1.10656	-0.839019	2
NM_011780	Adam23	0	0.89541	6.83452	0.00185713	0.019884	-0.564313	1.1546	-0.59029	2
NM_134081	Dnajc9	1	0.873772	6.61321	0.00479555	0.0412473	-0.729681	1.13987	-0.410191	2
NM_008630	Mt2	0	0.870185	8.01586	0.000786298	0.0102675	-0.453189	1.14636	-0.693169	2
NM_021521	Med12	0	0.862784	7.24635	0.00337904	0.0314518	-0.760998	1.1326	-0.371606	2
NM_146007	Col6a2	0	0.858557	8.08383	0.000932364	0.0116884	-0.656005	1.15095	-0.494945	2
NM_011122	Plod1	0	0.853735	7.31316	0.00299376	0.0287201	-0.688996	1.14697	-0.457975	2
NM_026055	Rpl39	0	0.849385	8.7782	0.00107694	0.0129143	-0.414834	1.14066	-0.725822	2
NM_198653	Iars2	1	0.845851	7.06723	0.00410243	0.0371061	-0.417786	1.14114	-0.723358	2
NM_009112	S100a10	0	0.843587	9.4444	0.000895412	0.0113225	-0.393593	1.13691	-0.743317	2
NM_001009818	Sept11	0	0.843484	7.15133	0.00203882	0.0214235	-0.613416	1.15393	-0.540517	2
NM_020587	Srsf4	1	0.82387	7.92208	0.00121704	0.0142811	-0.189768	1.08129	-0.891519	2
NM_011239	Ranbp1	1	0.814362	8.76223	0.0009059	0.011415	0.179788	0.89791	-1.0777	2
NM_008565	Mcm4	0	0.812556	6.87946	0.00464271	0.0401977	-0.473377	1.14879	-0.675417	2
NM_011568	Alyref	0	0.809944	8.81558	0.000437817	0.00640894	-0.345507	1.12694	-0.781431	2
NM_008750	Nxn	1	0.80973	8.6367	0.00038733	0.00576986	-0.75824	1.13331	-0.375071	2
NM_011714	Baz1b	1	0.788227	7.33268	0.00527223	0.0444622	-0.0118356	1.00587	-0.99403	2
NM_009076	Rpl12	0	0.788148	10.6501	0.00125189	0.0144622	-0.0705665	1.03341	-0.962848	2
NM_183358	Gadd45gip1	0	0.761207	9.58928	0.000454881	0.00655886	-0.481855	1.1497	-0.667842	2
NM_009388	Tkt	1	0.720874	8.56611	0.0032098	0.0301629	-0.195359	1.08326	-0.887905	2
NM_021511	Rrs1	1	0.704477	7.89819	0.00457724	0.0398225	-0.686573	1.14732	-0.460743	2
NM_008986	Ptrf	0	0.694239	10.9759	0.00171619	0.0187091	-0.270861	1.10753	-0.836668	2
NM_173867	Rcc2	1	0.687829	9.38945	0.00522219	0.0441524	-0.805956	1.1191	-0.313141	2
NM_011690	Vars	0	0.680142	8.21776	0.00443513	0.0389155	-0.224639	1.09321	-0.868574	2
NM_029751	Rpl18a	0	0.668294	11.6366	0.00312337	0.0295623	-0.415185	1.14071	-0.725529	2
NM_026940	Ydjc	0	-1.16803	6.42695	0.000232314	0.00383609	-0.52199	1.15298	-0.630995	2
NM_010202	Fgf4	0	5.46203	3.56543	0.000981262	0.0121309	-1.12958	0.772252	0.357325	3
NM_001190371	Ankrd29	0	5.33946	3.49173	0.00196081	0.0207777	-1.01163	0.987952	0.0236751	3
NM_011851	Nt5e	0	4.16187	5.12763	1.3781e-08	1.01178e-06	-1.08694	0.880998	0.205939	3
NM_019444	Ramp2	0	3.85719	4.19113	0.000151262	0.00276226	-0.945427	1.04684	-0.101416	3
NM_010933	Nppc	0	3.73874	4.78653	7.73349e-07	3.39283e-05	-0.98299	1.01618	-0.033194	3
NM_001114385	Chrdl1	0	3.21615	3.76567	0.00184175	0.0197487	-1.14087	0.724732	0.416141	3
NM_011157	Srgn	0	3.17731	4.36613	9.42038e-05	0.00184686	-1.06815	0.913938	0.154209	3
NM_001033131	Krtdap	0	2.99506	4.23901	0.000494207	0.00699965	-1.09692	0.860832	0.236087	3
NM_054077	Prelp	0	2.80139	8.21615	8.94256e-23	8.04271e-20	-1.08999	0.875052	0.21494	3
NM_010929	Notch4	0	2.74948	4.48165	0.0006233	0.0084616	-0.949529	1.0438	-0.0942667	3
NM_026671	Lypd2	0	2.55481	3.94483	0.00586929	0.0482072	-1.1312	0.766322	0.364879	3
NM_028903	Scara5	0	2.51328	5.8476	1.26094e-08	9.35307e-07	-1.13478	0.752339	0.38244	3
NM_011606	Clec3b	0	2.50056	5.27335	5.211e-06	0.000171987	-1.12733	0.780105	0.347224	3
NM_009404	Tnfsf9	0	2.41707	5.8902	2.93494e-08	1.95527e-06	-0.863035	1.09588	-0.232845	3
NM_009791	Aspm	0	2.4115	5.52118	2.30716e-05	0.000584507	-0.948101	1.04486	-0.0967634	3
NM_007994	Fbp2	0	2.36178	4.52485	0.000689386	0.00921957	-1.14909	0.673014	0.476075	3
NM_028889	Efhd1	0	2.31098	5.29388	6.8743e-06	0.000215985	-1.08063	0.892699	0.187934	3
NM_015732	Axin2	1	2.30363	4.4831	0.00253421	0.0251016	-1.09877	0.85685	0.241915	3
NM_007906	Eef1a2	0	2.29782	4.72868	0.000251292	0.0040906	-1.10639	0.839414	0.26698	3
NM_172205	Sbsn	0	2.29657	6.24029	1.80081e-07	9.25489e-06	-1.00406	0.995891	0.00816742	3
NM_001190451	Dcn	0	2.20477	4.66358	0.000484228	0.00691274	-0.987378	1.01216	-0.0247825	3
NM_009860	Cdc25c	0	2.16043	4.63009	0.00125559	0.0144775	-0.91869	1.06516	-0.146466	3
NM_178142	Lcorl	1	2.08315	7.74548	4.31348e-14	1.07019e-11	-0.970958	1.02671	-0.055751	3
NM_175542	Rttn	0	2.0688	4.32764	0.00411615	0.0371124	-1.05519	0.933705	0.121489	3
NM_022422	Gng13	0	2.05212	4.76417	0.00268299	0.0262254	-1.1488	0.675369	0.47343	3
NM_001081216	Phip	1	1.90166	5.39214	0.00157765	0.0174902	-0.933261	1.0555	-0.122239	3
NM_025654	Rdm1	0	1.88916	4.45111	0.00609409	0.0495451	-1.07365	0.904866	0.168786	3
NM_008480	Lama1	0	1.82064	5.63024	0.000336557	0.00518529	-1.10486	0.843052	0.26181	3
NM_146186	Wdr62	0	1.79925	4.93118	0.00476863	0.0410902	-0.902836	1.07485	-0.172012	3
NM_011254	Rbp1	0	1.75474	8.03079	1.25451e-08	9.35307e-07	-0.996784	1.00319	-0.00640094	3
NM_177368	Tmtc2	0	1.73638	4.7303	0.00268632	0.0262254	-0.920805	1.0638	-0.142996	3
NM_008744	Ntn1	0	1.71238	6.6862	8.42214e-08	5.00804e-06	-1.01502	0.984268	0.0307542	3
NM_027975	Fam83d	0	1.70728	5.462	0.000179223	0.00316833	-0.93107	1.057	-0.125931	3
NM_010060	Dnah11	0	1.69934	7.52243	3.60879e-09	3.11709e-07	-1.14956	0.480511	0.669047	3
NM_001025576	Ccdc141	0	1.686	4.69626	0.00559019	0.0462848	-1.11739	0.810837	0.306556	3
NM_172301	Ccnb1	1	1.65729	6.31747	1.38344e-05	0.000386009	-0.868718	1.09314	-0.224426	3
NM_008494	Lfng	0	1.62917	5.95319	5.06884e-05	0.00111872	-0.936417	1.05331	-0.116891	3
NM_001207021	AI848285	0	1.59094	6.22489	1.27671e-05	0.000363079	-1.13609	0.746875	0.389211	3
NM_172681	D930015E06Rik	1	1.58417	5.2775	0.00160072	0.0176916	-0.955092	1.03955	-0.0844587	3
NM_001214911	Fignl2	0	1.56094	5.2577	0.00105882	0.0127823	-1.07724	0.898715	0.178523	3
NM_001005510	Syne2	1	1.50239	7.56079	3.78116e-06	0.00013336	-1.11051	0.829262	0.281245	3
NM_019479	Hes6	0	1.49677	5.98312	0.000238856	0.00392367	-1.13084	0.767643	0.363201	3
NM_010615	Kif11	0	1.47204	5.09276	0.00551954	0.0459111	-0.863283	1.09576	-0.23248	3
NM_172262	Kdm1b	1	1.44577	10.01	1.22304e-10	1.41932e-08	-1.06691	0.915924	0.150981	3
NM_001004140	Ckap2	1	1.43916	6.8187	2.05227e-05	0.00053695	-0.867045	1.09396	-0.226913	3
NM_023824	Paqr4	0	1.4385	7.37257	2.72178e-07	1.32319e-05	-0.911836	1.06945	-0.15761	3
NM_010357	Gsta4	0	1.42997	8.69269	9.98514e-08	5.65693e-06	-1.12723	0.780442	0.346789	3
NM_133719	Metrn	0	1.42038	6.79819	1.18122e-05	0.00034379	-0.887449	1.08351	-0.196062	3
NM_009933	Col6a1	0	1.41071	9.96375	7.88824e-11	9.45931e-09	-0.885779	1.08441	-0.198629	3
NM_026255	Slc25a26	0	1.39443	5.42396	0.00136664	0.0155339	-1.1547	0.574567	0.580129	3
NM_023850	Chst1	0	1.32385	6.40621	8.42788e-05	0.00167048	-0.836128	1.10775	-0.271622	3
NM_145475	Cerk	0	1.29849	5.58987	0.00211386	0.0219786	-1.04385	0.94946	0.0943878	3
NM_022017	Trpv4	0	1.23169	6.37549	0.000669994	0.00901047	-1.11192	0.82563	0.286293	3
NM_011595	Timp3	0	1.21519	8.91953	3.86275e-07	1.82845e-05	-0.894927	1.07939	-0.184462	3
NM_173016	Vat1l	0	1.20062	6.28187	0.000348764	0.00527176	-1.11971	0.80416	0.315551	3
NM_027185	Def6	0	1.19745	7.75381	7.81389e-06	0.000239727	-1.03536	0.960429	0.0749262	3
NM_025404	Arl4d	0	1.19592	5.59428	0.0044218	0.038846	-0.996753	1.00322	-0.00646197	3
NM_019641	Stmn1	0	1.17444	7.2672	0.000110453	0.00211922	-1.01699	0.982101	0.0348848	3
NM_021788	Sap30	1	1.16501	6.59418	0.000232458	0.00383609	-1.04036	0.954045	0.0863138	3
NM_173737	Hmces	0	1.11902	6.05309	0.00254698	0.0251724	-1.10335	0.846567	0.256785	3
NM_009775	Tspo	0	1.11847	7.92177	0.000175522	0.00311822	-0.852126	1.1009	-0.248778	3
NM_023223	Cdc20	0	1.1116	7.66428	3.75329e-05	0.000868324	-0.836886	1.10744	-0.270553	3
NM_026481	Tppp3	1	1.08189	7.86087	2.90129e-05	0.000710026	-1.13258	0.761091	0.371489	3
NM_177644	Rasal2	1	1.08159	6.431	0.0030042	0.0287437	-1.07865	0.896239	0.182409	3
NM_028306	Hspa12b	0	1.04943	7.48017	6.52161e-05	0.00137203	-1.0051	0.994825	0.0102708	3
NM_029522	Gpsm2	0	1.03896	6.4759	0.00145942	0.0163815	-0.832777	1.10911	-0.276332	3
NM_008857	Prkci	1	1.03586	7.63836	0.00070212	0.00933875	-1.00682	0.993035	0.0137877	3
NM_133815	Lbr	1	1.02443	6.16244	0.00248704	0.0247158	-1.08118	0.891721	0.189455	3
NM_030694	Ifitm2	0	0.997721	8.25055	0.000136813	0.00254359	-0.905486	1.07328	-0.167799	3
NM_178027	Vps26b	0	0.992174	9.94168	3.67762e-05	0.000861303	-1.15101	0.655343	0.495671	3
NM_007759	Crabp2	0	0.989094	8.00907	0.000227332	0.00376879	-1.14342	0.711136	0.432286	3
NM_011045	Pcna	1	0.973055	7.5274	0.000219779	0.00366043	-0.875873	1.08958	-0.213703	3
NM_010016	Cd55	1	0.897504	6.73956	0.00256395	0.0252753	-1.0684	0.913533	0.154865	3
NM_019707	Cdh13	0	0.896306	7.1245	0.00111343	0.0132415	-1.03129	0.965452	0.0658428	3
NM_172410	Nup93	1	0.886174	6.91936	0.00323741	0.0303692	-1.05798	0.929627	0.128352	3
NM_001163319	Tubgcp6	0	0.870372	7.84828	0.000703822	0.00934317	-0.933016	1.05567	-0.122653	3
NM_133218	Zfp704	1	0.867467	6.91786	0.00558297	0.0462782	-1.06869	0.913061	0.155629	3
NM_030138	Acap2	1	0.866683	6.66435	0.00386577	0.035387	-1.03324	0.963061	0.0701808	3
NM_009672	Anp32a	0	0.837076	8.21387	0.00114889	0.0135958	-1.00231	0.997679	0.00462618	3
NM_010752	Mad1l1	0	0.836803	6.87477	0.00412408	0.0371141	-1.03977	0.954803	0.0849715	3
NM_009103	Rrm1	0	0.82345	8.10877	0.00131382	0.0150286	-1.01918	0.979652	0.0395236	3
NM_001081274	Pgd	0	0.80194	9.05471	0.00126818	0.0145993	-0.92012	1.06424	-0.14412	3
NM_016859	Bysl	0	0.798595	10.8119	0.000536845	0.00750019	-1.11498	0.817526	0.297451	3
NM_008729	Ctnnd2	0	0.782367	7.98959	0.00271233	0.0264434	-1.11344	0.82164	0.291805	3
NM_183426	Sbno2	0	0.76741	7.53861	0.00547357	0.0456343	-1.02545	0.972445	0.0530014	3
NM_153098	Cd109	0	0.731919	8.63319	0.00520829	0.0440867	-1.14926	0.671596	0.477664	3
NM_019821	Gltp	1	0.717902	9.05654	0.00125004	0.0144622	-1.12171	0.798194	0.323512	3
NM_001081115	Nccrp1	1	0.714073	8.35039	0.00237383	0.0238523	-1.15166	0.64838	0.503277	3
NM_013723	Podxl	0	0.617115	9.89635	0.00417327	0.0373797	-1.15293	0.631868	0.521058	3
NM_007991	Fbl	0	-0.60866	10.1594	0.00332208	0.0310415	-1.15459	0.5633	0.591287	3
NM_026562	Cntd1	0	-0.704657	10.5575	0.00287634	0.0276306	-1.14094	0.416546	0.724394	3
NM_023042	Recql	0	-0.760055	8.11162	0.00405971	0.0368343	-1.14842	0.470079	0.678344	3
NM_178610	Krr1	1	-0.774396	7.40729	0.00348912	0.0323508	-1.15151	0.501522	0.649993	3
NM_010910	Nefl	0	-0.855289	6.83999	0.0037692	0.0346796	-1.1528	0.519087	0.633715	3
NM_023734	Pi16	0	-0.880482	8.83046	0.00021615	0.00364215	-1.15196	0.507098	0.64486	3
NM_022982	Rtn4r	1	-0.883479	7.55254	0.000614915	0.00842438	-1.14419	0.4375	0.706693	3
NM_017478	Copg2	1	-0.999827	10.2185	7.62807e-06	0.000235553	-1.11325	0.822161	0.291086	3
NM_138944	Pou4f2	0	-1.01023	6.11824	0.00305116	0.0290769	-1.15286	0.520067	0.632798	3
NM_019427	Epb4.1l4b	0	-1.15207	6.09588	0.00147331	0.0164859	-1.13767	0.397695	0.739971	3
NM_025934	Riok2	1	-1.15773	6.45212	0.000273466	0.00438215	-1.1543	0.603437	0.550865	3
NM_009527	Wnt7a	0	-1.16921	8.76412	5.03553e-07	2.35264e-05	-1.14784	0.465109	0.682735	3
NM_013886	Hdgfrp3	0	-1.17517	6.83164	3.43898e-05	0.000819319	-1.14877	0.473192	0.675581	3
NM_010901	Nfatc3	1	-1.2346	7.01127	3.72225e-05	0.000866717	-1.06004	0.926551	0.133488	3
NM_172530	She	0	-1.24955	6.48042	4.71543e-05	0.00105693	-1.15263	0.516448	0.636181	3
NM_020295	Lmbr1	1	-1.2632	6.02131	0.000827214	0.0106472	-1.15276	0.51845	0.634311	3
NM_008137	Gna14	0	-1.31687	5.70137	0.00118567	0.0139851	-1.14657	0.454856	0.691718	3
NM_011207	Ptpn3	1	-1.32184	5.48063	0.00109862	0.0131524	-1.1387	0.403476	0.735228	3
NM_001004468	Tacc2	0	-1.35324	5.55426	0.00206464	0.0216546	-1.13722	0.395287	0.741937	3
NM_028379	Zdhhc4	0	-1.62284	6.76309	8.15027e-08	4.88677e-06	-1.14889	0.67461	0.474284	3
NM_001081667	Klhl34	0	-1.62667	6.1757	7.86319e-06	0.000239727	-1.15319	0.525401	0.627785	3
NM_009374	Tgm3	0	-1.86151	5.90337	4.45436e-06	0.000153017	-1.15232	0.511922	0.640394	3
NM_013790	Abcc5	0	-1.91053	7.81168	4.02295e-13	7.33653e-11	-1.05811	0.929437	0.12867	3
NM_001033227	Slc5a10	0	-1.97288	6.99092	5.58905e-09	4.51834e-07	-1.15405	0.610683	0.543363	3
NM_001033764	4931408C20Rik	0	-2.0383	5.83626	1.83959e-06	7.31261e-05	-1.14087	0.416124	0.724746	3
NM_001033348	Ralgapa2	1	-2.12447	4.2191	0.00321123	0.0301629	-1.14252	0.426399	0.716122	3
NM_001142411	Zfp937	0	-2.25308	5.42898	1.00808e-06	4.29181e-05	-1.14673	0.456058	0.69067	3
NM_138652	Atp12a	0	-2.62965	6.66068	1.38673e-15	4.53522e-13	-1.14664	0.455406	0.691239	3
NM_008713	Nos3	0	-2.7789	6.20113	2.04077e-12	3.26297e-10	-1.15448	0.557826	0.596657	3
NM_029389	Fam35a	1	-3.26594	4.43965	1.81444e-05	0.000490787	-1.09038	0.874278	0.216106	3
NM_029881	Tmem200a	0	3.7905	4.1435	6.52168e-05	0.00137203	0.969997	0.0575224	-1.02752	4
NM_013792	Naglu	0	3.72462	4.099	0.000153196	0.00278344	0.922918	0.139512	-1.06243	4
NM_010729	Loxl1	1	3.70465	6.85119	1.66134e-22	1.32815e-19	0.92535	0.135485	-1.06084	4
NM_027309	Lysmd2	0	3.40416	3.88453	0.00062008	0.00844976	0.271932	0.835909	-1.10784	4
NM_001113379	Lrrc32	0	3.22033	3.76789	0.00268274	0.0262254	1.03826	-0.0815038	-0.956754	4
NM_133859	Olfml3	0	2.8419	4.87056	6.79386e-05	0.00141541	0.33703	0.787941	-1.12497	4
NM_023326	Bmyc	0	2.58287	4.3683	0.000606302	0.00834099	0.614956	0.53891	-1.15387	4
NM_010517	Igfbp4	0	2.5603	5.7622	2.55067e-07	1.25699e-05	0.874126	0.216335	-1.09046	4
NM_007901	S1pr1	1	2.46568	4.84748	2.63375e-05	0.000653443	0.453736	0.692693	-1.14643	4
NM_028977	Lrrc17	0	2.35203	6.12709	1.35896e-07	7.24277e-06	0.764516	0.367166	-1.13168	4
NM_019568	Cxcl14	1	2.31255	5.80527	3.60541e-08	2.3799e-06	0.538383	0.61546	-1.15384	4
NM_133918	Emilin1	0	2.29656	4.72737	0.000193019	0.00334643	0.965184	0.0663292	-1.03151	4
NM_028994	Pck2	1	2.25439	5.25394	2.17285e-05	0.000558345	0.752877	0.381771	-1.13465	4
NM_145467	Itgbl1	0	2.1947	4.40775	0.00273032	0.0264753	0.625056	0.528292	-1.15335	4
NM_029669	Dnajc18	0	2.17445	4.09955	0.00527738	0.0444622	0.714036	0.428867	-1.1429	4
NM_054042	Cd248	1	2.14804	6.47697	1.27963e-09	1.19571e-07	0.947602	0.0976336	-1.04524	4
NM_133983	Cd276	0	2.12928	4.81989	0.000245511	0.00401041	0.6477	0.504017	-1.15172	4
NM_172935	Amdhd2	0	2.11275	4.98814	8.40623e-05	0.00167048	0.78653	0.338874	-1.1254	4
NM_175935	G6pc3	0	2.11225	4.59747	0.00176966	0.0191182	0.723472	0.417649	-1.14112	4
NM_178644	Oaf	0	2.06803	7.07294	2.32638e-11	3.34767e-09	0.679074	0.469255	-1.14833	4
NM_001163170	Lix1l	0	2.05836	6.06155	1.1721e-07	6.53741e-06	0.582743	0.57194	-1.15468	4
NM_025440	Mrps16	1	2.05499	4.56076	0.00122773	0.0143169	0.362133	0.768483	-1.13062	4
NM_001164663	Soga1	0	2.00098	5.94102	2.28494e-05	0.000580923	0.822864	0.290117	-1.11298	4
NM_008047	Fstl1	0	1.98036	9.09068	1.11562e-16	4.01346e-14	0.581091	0.573601	-1.15469	4
NM_017463	Pbx2	0	1.96264	5.041	0.000343534	0.00524783	0.655199	0.495829	-1.15103	4
NM_001033533	Ccdc102a	0	1.95847	4.87873	0.000348713	0.00527176	1.05884	-0.130501	-0.928342	4
NM_181039	Lphn1	0	1.91056	5.69853	6.68595e-06	0.000212079	0.576901	0.577799	-1.1547	4
NM_009382	Thy1	0	1.89757	6.82541	3.88939e-09	3.21657e-07	1.05915	-0.131263	-0.927886	4
NM_011546	Zeb1	0	1.88588	4.98593	0.00101076	0.0123892	0.66096	0.489489	-1.15045	4
NM_145567	Hibadh	1	1.88586	4.82417	0.00304809	0.0290769	0.838454	0.268338	-1.10679	4
NM_175168	Ptk7	0	1.88212	8.19683	1.34273e-13	2.92755e-11	0.81055	0.306945	-1.11749	4
NM_025826	Acadsb	1	1.87673	4.82223	0.00113156	0.013435	0.719004	0.422978	-1.14198	4
NM_023431	Mum1	1	1.79287	5.41886	7.37274e-05	0.0014985	0.463676	0.683997	-1.14767	4
NM_010957	Ogg1	1	1.78404	4.76122	0.00165166	0.0181154	0.534756	0.618922	-1.15368	4
NM_023320	Plekho1	0	1.77303	6.055	1.78867e-05	0.000487479	0.593743	0.560801	-1.15454	4
NM_054044	Gpr124	0	1.76938	7.85582	4.95218e-11	6.36266e-09	0.540848	0.613099	-1.15395	4
NM_011894	Sh3bp5	0	1.76721	5.76585	2.06013e-05	0.000537052	0.299889	0.815742	-1.11563	4
NM_001166644	Zfp651	0	1.74509	5.27474	0.00049122	0.00697107	0.768053	0.36268	-1.13073	4
NM_007633	Ccne1	1	1.74461	5.75289	3.68702e-05	0.000861303	0.501444	0.650064	-1.15151	4
NM_018763	Chst2	1	1.73883	5.38089	0.00014023	0.00258706	1.05637	-0.124368	-0.931999	4
NM_001001806	Zfp36l2	1	1.71954	7.41082	2.66086e-07	1.30237e-05	0.7473	0.388687	-1.13599	4
NM_009116	Prrx2	0	1.70925	6.5086	2.17026e-07	1.0769e-05	0.99738	0.00521984	-1.0026	4
NM_175537	Zbtb38	0	1.68644	4.85002	0.00233785	0.0236248	1.06037	-0.134325	-0.926048	4
NM_133733	Clmp	0	1.68138	5.23408	0.000420746	0.00619073	0.812359	0.304492	-1.11685	4
NM_026555	Rcn3	0	1.68062	5.5353	9.13546e-05	0.00179589	1.11296	-0.290025	-0.822931	4
NM_145361	Btbd2	1	1.64131	4.96287	0.00436734	0.0386032	0.796886	0.325248	-1.12213	4
NM_138741	Sdpr	0	1.63697	5.8247	4.49157e-05	0.00101307	1.08583	-0.20273	-0.883102	4
NM_145459	Zfp503	1	1.61854	6.39759	2.33722e-06	8.94683e-05	0.531021	0.622471	-1.15349	4
NM_009378	Thbd	1	1.60043	7.37508	8.01235e-09	6.1988e-07	1.04467	-0.0963021	-0.948365	4
NM_172617	Zfp523	0	1.59883	5.38499	0.000702191	0.00933875	0.720939	0.420673	-1.14161	4
NM_011923	Angptl2	1	1.59712	6.47908	4.86042e-05	0.00107934	0.993852	0.0121849	-1.00604	4
NM_177362	Zfp771	1	1.58617	7.04304	4.3458e-08	2.76708e-06	0.65059	0.50087	-1.15146	4
NM_001037913	Ccdc107	0	1.56902	5.26119	0.00413275	0.0371226	0.870527	0.221727	-1.09225	4
NM_007405	Adcy6	0	1.56902	5.70325	0.000120262	0.00226514	0.624184	0.529214	-1.1534	4
NM_010333	S1pr2	1	1.56323	4.91101	0.00433088	0.0384226	1.00228	-0.00458199	-0.997701	4
NM_145568	Krcc1	1	1.56169	4.91091	0.00507032	0.0431756	0.977014	0.0444874	-1.0215	4
NM_175095	Commd2	0	1.55812	5.25925	0.00148812	0.0166258	0.315743	0.804017	-1.11976	4
NM_009866	Cdh11	0	1.54021	6.18656	1.61358e-05	0.000444817	1.00454	-0.00914465	-0.995396	4
NM_133687	Cxxc5	1	1.53738	5.33918	0.00133975	0.0152524	0.942697	0.106138	-1.04884	4
NM_019575	Scamp4	0	1.5207	5.81663	0.000202621	0.00347938	0.966076	0.0647059	-1.03078	4
NM_001001184	Primpol	1	1.51398	6.21829	6.18578e-05	0.0013282	0.705812	0.438531	-1.14434	4
NM_011400	Slc2a1	0	1.51007	5.50227	0.00105458	0.0127524	0.966024	0.0648	-1.03082	4
NM_008235	Hes1	1	1.49282	7.32031	1.30809e-07	7.02364e-06	0.89428	0.185472	-1.07975	4
NM_010151	Nr2f1	0	1.49141	5.40292	0.000708238	0.00936723	0.507426	0.644557	-1.15198	4
NM_010213	Fhl3	0	1.45648	5.62405	0.000792944	0.0103356	1.01989	-0.0410368	-0.97885	4
NM_001008700	Il4ra	0	1.45624	4.96506	0.00543172	0.0453905	1.13097	-0.363809	-0.767165	4
NM_019722	Arl2	0	1.44717	5.83158	0.000328831	0.0051041	0.708712	0.435135	-1.14385	4
NM_020510	Fzd2	0	1.43382	7.0817	3.18318e-06	0.000116259	0.659468	0.491135	-1.1506	4
NM_008495	Lgals1	0	1.43225	10.0728	1.28657e-07	6.96004e-06	0.877236	0.211646	-1.08888	4
NM_183195	Marveld1	0	1.41654	6.29862	4.32998e-05	0.000989022	0.693687	0.452592	-1.14628	4
NM_027342	Fam162a	1	1.41332	6.34555	6.68496e-05	0.00139821	0.536188	0.617556	-1.15374	4
NM_028023	Cdca4	1	1.39896	5.91267	0.000945537	0.011811	0.294974	0.819334	-1.11431	4
NM_011581	Thbs2	0	1.39245	7.01672	5.94622e-06	0.000193588	0.975337	0.0476242	-1.02296	4
NM_001204875	Set	1	1.35016	7.2165	1.37289e-06	5.70981e-05	0.820587	0.293253	-1.11384	4
NM_026530	Mpnd	0	1.3435	5.75434	0.00116478	0.0137613	0.621443	0.532105	-1.15355	4
NM_011394	Slc20a2	0	1.33822	6.89575	4.71192e-06	0.000159916	0.499025	0.65228	-1.15131	4
NM_027122	Mfsd3	0	1.33203	5.98443	0.00056037	0.00779858	0.544068	0.610005	-1.15407	4
NM_015734	Col5a1	0	1.33063	7.85105	3.56565e-07	1.699e-05	1.09179	-0.220322	-0.871467	4
NM_054081	Mta1	0	1.32615	7.12698	2.52563e-05	0.000630969	0.462629	0.684917	-1.14755	4
NM_010441	Hmga2	0	1.32174	8.04807	2.41771e-06	9.15548e-05	1.01278	-0.0260734	-0.986708	4
NM_008626	Mrc2	0	1.32104	6.40237	5.64329e-05	0.00122669	1.06691	-0.150989	-0.91592	4
NM_178058	Aifm2	0	1.30538	6.71988	1.24904e-05	0.000356621	0.289978	0.822965	-1.11294	4
NM_011655	Tubb5	0	1.30091	10.1224	2.46093e-08	1.67042e-06	0.537464	0.616338	-1.1538	4
NM_010288	Gja1	0	1.28391	5.90262	0.000990575	0.0121832	0.870926	0.221131	-1.09206	4
NM_178612	Cnpy4	0	1.2728	5.4263	0.00486699	0.0416385	0.715964	0.426585	-1.14255	4
NM_178112	Ints8	1	1.27022	6.05392	0.00537385	0.0451448	1.09065	-0.216901	-0.873749	4
NM_013535	Grcc10	0	1.25387	6.18051	0.000688525	0.00921957	0.746227	0.390011	-1.13624	4
NM_028295	Pdia5	0	1.24914	6.18628	0.000894802	0.0113225	0.844972	0.259068	-1.10404	4
NM_031248	Lamtor2	0	1.24628	6.32055	0.00207884	0.0216772	0.775049	0.353741	-1.12879	4
NM_146131	Pbxip1	0	1.24201	6.4727	0.00029029	0.00458034	1.11812	-0.309362	-0.808761	4
NM_001080929	Cdr2l	1	1.23843	6.8254	3.20771e-05	0.000769316	0.712681	0.430466	-1.14315	4
NM_030083	Naa38	0	1.23759	6.34703	0.00021784	0.00364849	0.605588	0.548645	-1.15423	4
NM_009323	Tbx15	1	1.23182	6.26017	0.000268868	0.00432025	0.738001	0.4001	-1.1381	4
NM_153774	Ipo9	0	1.22537	6.7553	0.00013789	0.00255044	0.584843	0.569825	-1.15467	4
NM_178641	Inpp5f	1	1.20458	6.99274	2.59086e-05	0.000645026	0.465097	0.682746	-1.14784	4
NM_177305	Arl4c	1	1.20392	6.79674	0.000119971	0.00226514	0.849949	0.251923	-1.10187	4
NM_010573	Irx1	0	1.19444	7.5439	7.99785e-06	0.000242804	0.890372	0.191546	-1.08192	4
NM_024263	Mxra8	0	1.19396	6.04786	0.00128435	0.0147383	1.10056	-0.247669	-0.852892	4
NM_021713	Myg1	0	1.19244	5.52231	0.00604192	0.0492317	0.390445	0.745875	-1.13632	4
NM_025822	Rsrc1	1	1.18146	6.18506	0.000802726	0.0104253	0.289026	0.823655	-1.11268	4
NM_001113408	Ldb1	1	1.16745	5.87284	0.00379943	0.0348512	0.558921	0.595585	-1.15451	4
NM_028121	Adpgk	1	1.14563	5.62663	0.00491723	0.0420184	1.09839	-0.240712	-0.857674	4
NM_021430	Rilpl1	0	1.11764	6.52839	0.000715749	0.00943189	0.89098	0.190605	-1.08158	4
NM_018884	Pdzrn3	1	1.087	7.05531	0.000275798	0.00440971	0.751654	0.383292	-1.13495	4
NM_145954	Aldh16a1	1	1.0769	7.1187	0.000168277	0.00300434	0.597238	0.557232	-1.15447	4
NM_008321	Id3	1	1.07624	6.90351	0.00203963	0.0214235	1.11086	-0.282488	-0.82837	4
NM_172145	Eva1b	0	1.06839	7.09017	0.000299588	0.00469517	1.03663	-0.0778089	-0.958823	4
NM_172592	Srek1	0	1.06713	6.01593	0.00327696	0.0307001	0.793965	0.329113	-1.12308	4
NM_028758	Gga2	0	1.06307	6.10168	0.00252617	0.02507	0.378777	0.755279	-1.13406	4
NM_019793	Tspan3	1	1.0438	6.88344	0.00028373	0.00449656	0.54757	0.606627	-1.1542	4
NM_134046	Cenpo	0	1.03875	8.24697	3.73836e-05	0.000867662	0.29799	0.817132	-1.11512	4
NM_026473	Tubb6	1	1.03708	8.1552	0.000131334	0.00245441	1.03236	-0.0682118	-0.964148	4
NM_025841	Kdelr2	1	1.02661	6.28684	0.00190365	0.0202915	0.957623	0.0799532	-1.03758	4
NM_175414	Tspan9	0	1.00448	6.2769	0.0045139	0.0394624	0.760434	0.372316	-1.13275	4
NM_145367	Txndc5	0	0.988536	7.81275	0.000717739	0.00944083	0.808137	0.310205	-1.11834	4
NM_008027	Flot1	1	0.987793	6.94295	0.00143189	0.0161228	0.866413	0.22785	-1.09426	4
NM_175260	Myh10	0	0.984169	7.53447	0.000678421	0.00910679	0.899019	0.178043	-1.07706	4
NM_011701	Vim	0	0.937161	12.0527	2.49266e-06	9.38991e-05	0.900611	0.175534	-1.07614	4
NM_007392	Acta2	0	0.931187	7.28687	0.000947427	0.0118141	1.14411	-0.436895	-0.70721	4
NM_026353	Slc48a1	1	0.926149	6.6167	0.00402765	0.0366822	0.89125	0.190185	-1.08144	4
NM_153562	Rrnad1	0	0.921122	9.29468	0.000117942	0.00224496	0.305893	0.811326	-1.11722	4
NM_013813	Epb4.1l3	0	0.919292	7.25259	0.00104097	0.0126303	1.00577	-0.0116514	-0.994123	4
NM_008303	Hspe1	1	0.91602	7.42328	0.00230214	0.0233294	0.46824	0.679971	-1.14821	4
NM_019637	Styx	1	0.910192	7.47184	0.0016502	0.0181154	0.851868	0.249151	-1.10102	4
NM_007984	Fscn1	0	0.906815	9.03436	8.51157e-05	0.00168244	0.957752	0.0797234	-1.03748	4
NM_153521	Lrrc41	0	0.899003	7.03968	0.00410514	0.0371061	1.08358	-0.196246	-0.887329	4
NM_008536	Tm4sf1	0	0.890358	7.92752	0.000555812	0.00775013	0.76666	0.36445	-1.13111	4
NM_010150	Nr2f6	1	0.890152	7.10139	0.00274991	0.0266293	1.01956	-0.0403493	-0.979215	4
NM_146075	Lemd2	0	0.875472	6.93951	0.00240226	0.0240728	1.06422	-0.144056	-0.92016	4
NM_009870	Cdk4	0	0.863735	8.0917	0.000357191	0.00535414	0.604069	0.550213	-1.15428	4
NM_011602	Tln1	1	0.842542	9.36916	0.000967615	0.0120034	1.0335	-0.0707578	-0.962742	4
NM_010273	Gdi1	0	0.806001	6.73018	0.00534575	0.0449856	1.03038	-0.0638221	-0.96656	4
NM_010162	Ext1	1	0.802917	7.6082	0.00307063	0.0292238	0.936899	0.116071	-1.05297	4
NM_011812	Fbln5	0	0.79962	7.48151	0.00308367	0.0292704	0.777234	0.350931	-1.12816	4
NM_019791	Maged1	1	0.799274	7.74294	0.0031366	0.0295777	1.05881	-0.13041	-0.928397	4
NM_013812	Cdk2ap1	0	0.792254	7.94661	0.00214368	0.0221606	0.390139	0.746123	-1.13626	4
NM_010890	Nedd4	1	0.791338	9.59432	0.00166341	0.0182165	0.762574	0.36962	-1.13219	4
NM_183285	Kctd2	1	0.787857	7.07166	0.00574612	0.047412	0.719587	0.422284	-1.14187	4
NM_146019	Chd3	0	0.777987	7.95415	0.00220195	0.0226006	0.377739	0.756109	-1.13385	4
NM_007585	Anxa2	1	0.774804	11.2163	0.000339077	0.00520183	0.337322	0.787717	-1.12504	4
NM_011631	Hsp90b1	0	0.769169	9.06995	0.00201547	0.0212629	1.09214	-0.221381	-0.870759	4
NM_021278	Tmsb4x	0	0.731027	9.49679	0.00125225	0.0144622	1.06295	-0.140824	-0.922123	4
NM_008482	Lamb1	0	0.728011	8.44292	0.001714	0.0187091	1.08107	-0.18917	-0.891904	4
NM_009396	Tnfaip2	0	0.720704	7.44159	0.0061148	0.0496569	0.569959	0.58471	-1.15467	4
NM_001171002	Degs2	0	0.717402	8.36197	0.00209712	0.0218362	0.591621	0.562961	-1.15458	4
NM_028940	Clvs1	1	0.692834	8.81307	0.0057861	0.0476873	0.487475	0.662781	-1.15026	4
NM_008907	Ppia	1	0.670531	9.27035	0.00374276	0.0344804	0.498404	0.652848	-1.15125	4
NM_023142	Arpc1b	0	0.635066	9.2619	0.00412666	0.0371141	1.02064	-0.0426387	-0.977999	4
NM_007742	Col1a1	0	0.633888	9.99162	0.00237635	0.0238523	1.14054	-0.414164	-0.72638	4
NM_025652	Gtf3a	0	-0.689736	8.33518	0.00457021	0.0398225	0.398837	0.739036	-1.13787	4
NM_010744	Tmed1	0	-0.727472	7.86903	0.00484863	0.0415803	0.400802	0.737425	-1.13823	4
NM_145491	Rhoq	1	-0.757177	9.043	0.00107335	0.0128927	1.11916	-0.313394	-0.805768	4
NM_009090	Polr2c	0	-0.767487	8.45885	0.00183581	0.0197145	0.794901	0.327876	-1.12278	4
NM_001146043	Gfm2	0	-0.788909	8.69823	0.00507066	0.0431756	0.648711	0.502917	-1.15163	4
NM_007948	Ercc1	0	-0.863338	7.14704	0.00181821	0.0195839	1.13225	-0.36988	-0.762368	4
NM_008720	Npc1	1	-1.04012	9.19262	3.47532e-06	0.000123803	1.15456	-0.592727	-0.561836	4
NM_144916	Tmem150a	1	-1.06691	7.76572	3.05891e-05	0.000746063	1.15466	-0.585743	-0.568917	4
NM_177324	Sbf2	0	-1.16566	6.10629	0.000801284	0.0104253	1.02746	-0.0574018	-0.970063	4
NM_177001	9130023H24Rik	1	-1.16642	6.70345	0.000566025	0.00784691	0.655614	0.495374	-1.15099	4
NM_011825	Grem2	0	-1.47841	4.82135	0.00335178	0.0312384	1.13873	-0.735113	-0.403616	4
NM_145835	Lctl	0	1.20531	6.57707	0.000446683	0.00646324	-0.0603929	-0.968435	1.02883	5
NM_001253894	Dnm2	0	1.08972	7.14535	0.000118653	0.00225253	0.338304	-1.12527	0.786967	5
NM_020497	Zfp276	0	0.755745	7.67303	0.00509792	0.0433564	0.32387	-1.1218	0.797925	5
NM_008636	Mtf1	0	0.667081	8.6823	0.00442153	0.038846	-0.0988884	-0.946882	1.04577	5
NM_001025371	Serinc4	0	-0.669853	9.58201	0.00567391	0.04687	1.06895	-0.912643	-0.156306	5
NM_009735	B2m	1	-0.794258	7.83179	0.00138445	0.0156621	0.707188	-1.14411	0.436921	5
NM_152804	Plk2	1	-0.800631	7.81762	0.00132187	0.0150843	0.447167	-1.14555	0.698388	5
NM_033617	Atp6v0b	0	-0.835479	7.30256	0.00141553	0.0159636	-0.0872197	-0.953533	1.04075	5
NM_010590	Ajuba	0	-0.841676	7.23252	0.00124752	0.0144622	0.308853	-1.11799	0.809138	5
NM_013494	Cpe	0	-0.844106	8.38249	0.000447348	0.00646324	1.1095	-0.83179	-0.277715	5
NM_001170454	Tada2b	1	-0.848416	6.60471	0.00545258	0.045512	1.03482	-0.961105	-0.0737109	5
NM_016783	Pgrmc1	0	-0.86142	7.31911	0.00124219	0.014462	0.589114	-1.15462	0.565506	5
NM_178398	Wipi2	0	-0.865807	7.42682	0.0021804	0.0224434	0.355143	-1.1291	0.773956	5
NM_009984	Ctsl	1	-0.88922	9.41531	0.000157678	0.00284334	0.946884	-1.04577	0.098885	5
NM_027395	Basp1	0	-0.893767	11.5951	6.62887e-06	0.000211977	0.924627	-1.06131	0.136685	5
NM_022993	Lrp10	0	-0.895315	8.54771	0.000128107	0.00240033	0.154782	-1.06837	0.913585	5
NM_019764	Amotl2	1	-0.89673	9.29513	0.000397364	0.00589492	0.951809	-1.04207	0.0902623	5
NM_175224	Metap1	1	-0.912351	6.5765	0.00272168	0.0264753	-0.260457	-0.844	1.10446	5
NM_001037940	Dnajb6	0	-0.924851	6.82064	0.00227599	0.0230969	-0.224329	-0.868783	1.09311	5
NM_021890	Fads3	0	-0.941438	6.80832	0.000759808	0.00993968	1.05247	-0.937616	-0.114851	5
NM_013477	Atp6v0d1	1	-0.944249	7.58833	0.000523032	0.0073357	-0.025124	-0.987201	1.01233	5
NM_016696	Gpc1	0	-0.954154	7.40063	0.00223693	0.0228618	0.305638	-1.11715	0.811514	5
NM_175457	Mroh1	0	-0.96481	6.97707	0.00080915	0.0104659	0.0188961	-1.00931	0.990418	5
NM_133791	Wwc2	1	-0.977908	7.75813	0.000505219	0.00712755	0.150982	-1.06691	0.915924	5
NM_009983	Ctsd	1	-0.99151	10.5644	1.03364e-05	0.000308592	0.186901	-1.08026	0.893363	5
NM_025593	Polr2l	0	-0.9921	8.90196	3.48864e-05	0.000825683	-0.110653	-0.940071	1.05072	5
NM_007494	Ass1	1	-1.00784	7.17106	0.000156281	0.00283235	0.597012	-1.15447	0.557463	5
NM_010132	Emx2	0	-1.01086	6.32926	0.00164937	0.0181154	0.333291	-1.12408	0.790793	5
NM_025831	Pxdc1	1	-1.01325	5.94254	0.00403565	0.0367086	0.983692	-1.01555	0.0318542	5
NM_026169	Frmd8	0	-1.05287	7.47365	6.95728e-05	0.00143432	-0.23833	-0.859303	1.09763	5
NM_021420	Stk4	1	-1.06633	5.85387	0.00592474	0.0483865	0.0566057	-1.0271	0.970495	5
NM_001099314	Msmp	0	-1.07688	7.93294	8.17238e-05	0.00162882	0.0359952	-1.01751	0.981516	5
NM_027892	Ppp1r12a	1	-1.08927	6.22631	0.00122434	0.0143027	0.630689	-1.153	0.522315	5
NM_010442	Hmox1	1	-1.14601	7.1256	2.26523e-05	0.000580011	1.08937	-0.876289	-0.213077	5
NM_133187	Fam198b	0	-1.15692	6.02897	0.000749214	0.00981894	1.0317	-0.96496	-0.0667366	5
NM_177461	Micall1	0	-1.15842	6.96121	7.79247e-05	0.00156611	0.917545	-1.06588	0.148338	5
NM_011484	Stam	1	-1.17521	5.61141	0.00299915	0.0287336	0.153282	-1.06779	0.914509	5
NM_178939	Pdrg1	0	-1.18051	6.60158	0.000188036	0.00327584	0.691283	-1.14664	0.455356	5
NM_007924	Ell	0	-1.18976	5.76465	0.00180248	0.0194435	-0.0636639	-0.966647	1.03031	5
NM_172866	Rgp1	0	-1.2002	5.93614	0.0047546	0.0410184	0.677223	-1.14857	0.471344	5
NM_023065	Ifi30	0	-1.2088	7.24194	1.06439e-05	0.000315155	0.401157	-1.13829	0.737134	5
NM_001010836	Ppp1r13l	0	-1.22179	6.27709	0.000198145	0.00341883	0.394838	-1.13714	0.742303	5
NM_009194	Slc12a2	1	-1.24907	5.79489	0.00102053	0.0124425	0.130876	-1.05899	0.928118	5
NM_009037	Rcn1	1	-1.26218	7.30231	3.56958e-05	0.000842069	0.562286	-1.15457	0.592284	5
NM_010633	Uhmk1	0	-1.27675	5.26685	0.00420814	0.0373797	-0.144699	-0.919768	1.06447	5
NM_010054	Dlx2	0	-1.30761	6.33353	6.21952e-05	0.0013282	0.288915	-1.11265	0.823734	5
NM_010918	Nktr	1	-1.31437	6.46418	3.25951e-05	0.000779141	0.352351	-1.12848	0.776131	5
NM_007485	Rhod	0	-1.32479	5.9353	0.000213997	0.0036314	-0.0388555	-0.980006	1.01886	5
NM_016861	Pdlim1	1	-1.32941	5.95497	0.00458675	0.0398571	0.635053	-1.15271	0.517657	5
NM_029519	Rap2a	1	-1.36164	6.57703	2.36474e-05	0.000596994	-0.144984	-0.919594	1.06458	5
NM_178595	Ptrh1	0	-1.36559	7.01294	3.5998e-05	0.000846425	-0.0320775	-0.983575	1.01565	5
NM_029875	Slc35e3	1	-1.37352	6.50455	7.46289e-06	0.000232448	0.638291	-1.15248	0.514184	5
NM_172503	Zswim4	0	-1.38973	5.89042	0.000293833	0.0046261	0.330467	-1.12341	0.792939	5
NM_001025381	Gpr17	0	-1.39072	5.33695	0.000984997	0.0121354	0.93334	-1.05545	0.122105	5
NM_001289448	Rad1	1	-1.40399	6.46632	5.20493e-06	0.000171987	0.699233	-1.14542	0.446189	5
NM_019521	Gas6	0	-1.41463	7.44289	8.75041e-08	5.16059e-06	0.0314285	-1.01534	0.983915	5
NM_054056	Pawr	1	-1.42757	5.76625	0.000135502	0.00252574	0.612042	-1.15399	0.541949	5
NM_138950	Wdr81	0	-1.44205	6.63395	3.52654e-06	0.000124992	0.349693	-1.12789	0.778194	5
NM_001195537	Smpd5	0	-1.46247	4.99785	0.00418383	0.0373797	1.04355	-0.949851	-0.0937028	5
NM_001042660	Smad7	1	-1.49118	6.95333	3.32942e-06	0.000120878	0.994118	-1.00578	0.0116611	5
NM_030152	Nol3	0	-1.54807	9.03135	1.97791e-11	2.9043e-09	0.733773	-1.13902	0.405242	5
NM_013760	Dnajb9	1	-1.54853	4.7584	0.00221283	0.02268	0.306949	-1.1175	0.810546	5
NM_008654	Ppp1r15a	0	-1.55555	6.4022	1.18499e-05	0.00034379	0.928436	-1.05878	0.130344	5
NM_001204906	Recql	0	-1.56412	5.80427	5.58298e-05	0.00121726	0.516365	-1.15262	0.636259	5
NM_016719	Grb14	0	-1.60115	5.72209	3.45345e-05	0.000820052	0.690245	-1.14679	0.456545	5
NM_011950	Mapk13	0	-1.61452	5.33698	0.000838668	0.0107232	0.462993	-1.14759	0.684598	5
NM_008655	Gadd45b	1	-1.70463	6.00252	3.07111e-05	0.000746507	0.165398	-1.07239	0.906989	5
NM_177271	Samd5	1	-1.70646	4.85222	0.000905566	0.011415	0.429208	-1.14295	0.713747	5
NM_153287	Csrnp1	1	-1.71666	6.01425	2.35974e-06	8.98326e-05	0.207104	-1.08734	0.880232	5
NM_010174	Fabp3	0	-1.731	5.6888	1.19082e-05	0.000344094	-0.0850578	-0.954754	1.03981	5
NM_031380	Fstl3	0	-1.75148	5.17767	0.00021562	0.00364175	0.971874	-1.02593	0.0540588	5
NM_023422	Hist1h2bc	1	-1.77935	5.1078	0.000285852	0.00452023	0.292604	-1.11366	0.821059	5
NM_008172	Grin2d	0	-1.78514	6.57138	7.24343e-08	4.41665e-06	1.05226	-0.937907	-0.114355	5
NM_010828	Cited2	1	-1.80146	8.01412	1.82101e-12	2.97776e-10	0.888506	-1.08294	0.194431	5
NM_001042710	Prss57	0	-1.8302	9.37723	1.76866e-14	5.3023e-12	0.856188	-1.09907	0.242881	5
NM_010217	Ctgf	1	-1.83135	8.65066	2.89316e-13	5.47797e-11	1.02344	-0.974778	-0.0486661	5
NM_013589	Ltbp2	0	-1.84035	5.49057	3.95163e-05	0.000908369	1.12358	-0.792383	-0.331199	5
NM_019667	Stam2	0	-1.8414	5.99893	6.99058e-07	3.1258e-05	0.192197	-1.08215	0.889952	5
NM_001033409	Lgr6	0	-1.86818	4.26275	0.00411615	0.0371124	0.320387	-1.12093	0.800543	5
NM_031172	Trim17	0	-1.87527	4.43438	0.00273022	0.0264753	0.433308	-1.14358	0.710267	5
NM_153525	Tmem41b	0	-1.89949	5.73807	7.28534e-06	0.000227904	-0.0484842	-0.974876	1.02336	5
NM_007930	Enc1	1	-1.92887	5.38546	1.32219e-05	0.000374035	1.06521	-0.918598	-0.146617	5
NM_028186	Nkd2	0	-1.95283	4.12059	0.00565517	0.0467689	0.0666651	-1.03166	0.964999	5
NM_178111	Trp53inp2	0	-2.00042	6.16967	6.41495e-07	2.92124e-05	-0.203273	-0.882747	1.08602	5
NM_009390	Tll1	0	-2.01611	5.05355	5.5108e-05	0.00120517	1.01386	-0.985535	-0.0283282	5
NM_011782	Adamts5	0	-2.01652	4.35271	0.00218482	0.0224568	1.04468	-0.94835	-0.0963276	5
NM_025873	Trit1	0	-2.01843	4.35317	0.00153229	0.0170399	0.537114	-1.15379	0.616673	5
NM_026163	Pkp2	0	-2.03417	4.82451	7.76071e-05	0.00156611	0.870062	-1.09248	0.222422	5
NM_001134829	Lpgat1	1	-2.04863	4.69332	0.000534585	0.00748315	0.178242	-1.07714	0.898894	5
NM_130903	Cd209c	0	-2.09111	5.32261	1.97691e-05	0.000522936	0.134837	-1.06058	0.92574	5
NM_001113331	Shc1	0	-2.16174	4.01699	0.00465276	0.0402364	-0.242453	-0.856481	1.09893	5
NM_001033378	A430078G23Rik	0	-2.16802	4.91583	9.98437e-05	0.00193112	-0.266983	-0.839411	1.10639	5
NM_001081088	Lrp2	0	-2.20177	6.1463	4.93964e-08	3.0905e-06	0.0435572	-1.02107	0.97751	5
NM_001008424	Cdsn	0	-2.21912	6.10065	1.58786e-09	1.4647e-07	-0.242346	-0.856555	1.0989	5
NM_008471	Krt19	0	-2.25083	4.97452	5.34198e-05	0.00117182	0.318757	-1.12052	0.801764	5
NM_026779	Mocos	1	-2.25375	4.06989	0.00259787	0.0255351	-0.27074	-0.836754	1.10749	5
NM_001290316	Vsig10l	0	-2.28123	4.51801	0.000458597	0.00658603	0.238924	-1.09782	0.858897	5
NM_172417	Perm1	0	-2.33469	6.25138	3.12976e-11	4.33051e-09	0.570321	-1.15467	0.584352	5
NM_009569	Zfpm1	1	-2.35102	7.72528	3.77738e-17	1.59872e-14	-0.12444	-0.931956	1.0564	5
NM_178884	Obsl1	0	-2.4481	3.90771	0.00247346	0.0246489	1.01127	-0.988339	-0.0229269	5
NM_138953	Ell2	1	-2.47339	5.69927	1.11835e-08	8.47003e-07	0.466067	-1.14796	0.681891	5
NM_172285	Plcg2	0	-2.49858	4.22087	0.000280942	0.00447208	0.0838187	-1.03927	0.955453	5
NM_174991	Bai1	0	-2.54269	3.96099	0.00405332	0.0368228	-0.175284	-0.900769	1.07605	5
NM_026929	Chac1	1	-2.58782	4.5165	5.86099e-05	0.00126636	0.644255	-1.15201	0.507753	5
NM_177390	Myo1d	1	-2.61371	5.23457	9.18215e-08	5.31648e-06	0.367059	-1.13166	0.7646	5
NM_023256	Krt20	0	-2.63339	4.55413	0.000207858	0.00353555	0.147477	-1.06555	0.918072	5
NM_019945	Mast1	0	-2.63705	6.55298	1.00773e-11	1.54268e-09	0.415252	-1.14073	0.725473	5
NM_028226	Rbm12b1	0	-2.86772	3.78739	0.00420558	0.0373797	0.858476	-1.09802	0.23954	5
NM_021440	BC100451	0	-3.06403	4.86077	9.21522e-07	4.01839e-05	0.507741	-1.15201	0.644266	5
NM_173744	Tdrp	0	-3.08418	4.312	6.32414e-05	0.00134622	-0.27475	-0.833905	1.10865	5
NM_146105	Cnst	1	-3.14917	4.92507	1.08668e-07	6.10836e-06	0.650361	-1.15148	0.50112	5
NM_001291025	Pigq	1	-3.46474	3.58362	0.00343463	0.0318866	0.16195	-1.07109	0.90914	5
NM_011147	Ppef1	0	-3.52949	4.63019	1.1509e-06	4.87102e-05	0.842777	-1.10498	0.262201	5
NM_019483	Smad9	0	-3.61047	4.26801	1.09592e-05	0.000321842	0.444814	-1.14523	0.700417	5
NM_177075	Fndc9	0	-3.70319	3.72351	0.00124687	0.0144622	0.320994	-1.12108	0.800088	5
NM_053110	Gpnmb	0	-4.32282	4.80511	4.56852e-10	4.76384e-08	0.634872	-1.15272	0.51785	5
NM_011352	Sema7a	0	-5.18663	4.80329	3.38919e-10	3.63958e-08	0.41631	-1.1409	0.724591	5
NM_029296	1700001C19Rik	1	-5.21439	3.2598	0.00391855	0.0357537	0.63349	-1.15282	0.519327	5
NM_009250	Serpini1	1	-5.38	3.3485	0.00196081	0.0207777	0.112746	-1.05159	0.938848	5
NM_172916	Hydin	0	-5.6632	3.51077	0.000491102	0.00697107	-0.0631013	-0.966955	1.03006	5
NM_152220	Stx3	1	-6.10302	3.78932	3.08387e-05	0.000747087	0.059301	-1.02833	0.96903	5
NM_033073	Krt7	0	-6.43961	4.02344	9.713e-07	4.18473e-05	-0.194979	-0.888151	1.08313	5
NM_026925	Pnlip	0	-6.64889	4.17881	1.22113e-07	6.75846e-06	0.326172	-1.12236	0.796189	5
NM_183390	Klhl6	0	-6.94167	4.40486	3.85945e-09	3.21657e-07	0.327876	-1.12278	0.794901	5
